# Supplementary material for: From sequence to activity: the HgaI-homologous restriction modification system RM.MhoVI of Mycoplasma hominis
Source: BMC Microbiol. 2025 Aug 25;25:543. doi: 10.1186/s12866-025-04270-3 (PMC12376442; doi:10.1186/s12866-025-04270-3)
Supplement: Supplementary file 1 — Supplementary Material 1. [file 12866_2025_4270_MOESM1_ESM.xlsx]

## Sheet: Tab. S1 
Suplementary Tab. S1: Intra-species homology (%) between M1.MhoVI and M2.MhoVI
	M1 .MhoVI
M2.MhoVI	isolate	16753VA	2740	727J	1014VA	1021J	10428	1627	6148	9840
	16753VA	49.4	49.4	49.4	49.4	49.4	49.4	49.4	49.4	49.4
	2740	49.4	49.4	49.4	49.4	49.4	49.4	49.4	49.4	49.4
	727J	49.4	49.4	49.4	49.4	49.4	49.4	49.4	49.4	49.4
	1014VA	49.2	49.2	49.2	49.2	49.2	49.2	49.2	49.2	49.2
	1021J	49.4	49.4	49.4	49.4	49.4	49.4	49.4	49.4	49.4
	10428	49.4	49.4	49.4	49.4	49.4	49.4	49.4	49.4	49.4
	1627	49.4	49.4	49.4	49.4	49.4	49.4	49.4	49.4	49.4
	6148	49.4	49.4	49.4	49.4	49.4	49.4	49.4	49.4	49.4
	9840	49.4	49.4	49.4	49.4	49.4	49.4	49.4	49.4	49.4

## Sheet: Tab. S2
XRE subfamily	XRE-name	species	XRE protein accession number	nucleotide accession number	gene order
HipB*	C.BamHI	Bacillus amyloliquefaciens	P23939	NZ_BSRV01000002.1	M - C - R
	C.BstLVI	Bacillus stearothermophilus LV	AAF04626	AF098974	M - C - ?
	C.LlaDI	Lactococcus cremoris	CAC44539	AJ292520.1	M - C - R
	C.MunI	Mycoplasma sp.	P43640	NZ_ATFG01000008.1	M - C - R
	C.PvuII	Proteus vulgaris	WP_010904456	AF305615	M - C - R
	C.SbaI	Salmonella enterica	EAA7382664	AAACKM010000002.1	M - C - R
	C.AhdI	Aeromonas hydrophila	AAP78483	AY313905.1	C - R - S - M
	C.BcnI	Brevibacillus centrosporus	AAM03020	AF472611.1	C - R - M - M
	C.SgrAI	Streptomyces griseus	AAG31560	AF290880.1	C - R - M
	C.SmaI	Serratia marcescens	P14307	DBDJEP010000001.1	C - R - M
	C.SnaBI	Sphaerotilus natans	AAS19438	AY461517.1	C - R - M
	C.BglII	Bacillus subtilis	AAC45059	U49842.1	C - R - M
	C.NmeSI	Neisseria meningitidis	AAD39136	AF123569.4	C - R - M
YozG	XRE_16753VA	Mycoplasma hominis	this study		X - M - M - R
	XRE_PX1114	Mycoplasma hominis	AYK04699	CP032849.1	X - M - M - R
	XRE_Acho	Acholeplasmataceae bacterium	HHU55470	DUOT01000040.1	X - M - IS - N
	XRE_Vmag	Veillonella magna	WP_028255968	NZ_JACJLA010000018.1	X - M - M - N - R
	XRE_Lcris	Lactobacillus crispatus	WP_065990574	NZ_CP047142.1	X - M - R
	XRE_Pbac	Paludibacteraceae bacterium	HQP80856	DAOMIH010000254.1	X - M - ?
	XRE_Kpneu	Klebsiella pneumoniae	WP_248821783	NZ_JALSFG010000077.1	X - ?
	XRE_Spiro	Spirochaetia bacterium	HRV29645	DAOTJL010000242.1	X - ?
	XRE_Caudovir	Caudoviricetes sp.	DAR47214	BK057497.1	X - R - M
	XRE_Ctra	Chlamydia trachomatis	CRH93009	CVOC01000925.1	X - R - M
	XRE_Gvag	Gardnerella vaginalis	WP_101888629	NZ_PKHD01000001.1	X - R - M
XRE encoding strand; lower strand; C, protein C; X, XRE; M,MTase,R, REase; N, other gene; ?, missing sequence information
* members of this family are based on McGeehan et al., 2006

## Sheet: Tab. S3
isolate	16753VA							2740							1014VA							1021J							10428U							1627							6148
motiv	5'-GAmCGC-3'		5'-GmCGTC-3'		5'-GmATC-3'			5'-GAmCGC-3'		5'-GmCGTC-3'		5'-GmATC-3'			5'-GAmCGC-3'		5'-GmCGTC-3'		5'-GmATC-3'			5'-GAmCGC-3'		5'-GmCGTC-3'		5'-GmATC-3'			5'-GAmCGC-3'		5'-GmCGTC-3'		5'-GmATC-3'			5'-GAmCGC-3'		5'-GmCGTC-3'		5'-GmATC-3'			5'-GAmCGC-3'		5'-GmCGTC-3'		5'-GmATC-3'
methylation frequency (MF)	pos	MF	pos	MF	pos	MF		pos	MF	pos	MF	pos	MF		pos	MF	pos	MF	pos	MF		pos	MF	pos	MF	pos	MF		pos	MF	pos	MF	pos	MF		pos	MF	pos	MF	pos	MF		pos	MF	pos	MF	pos	MF
	9098	94.47	6287	96.98	471	2.68		9346	90.04	9347	84.75	471	75.5		9421	91.3	9422	82.21	471	15.49		9186	89.41	9187	82.2	471	2.65		9422	92.06	9423	81.68	471	2.08		9423	90.28	9424	74.67	471	27.48		9193	93.13	9194	91.26	471	4.08
	30571	97.74	15259	97.62	1612	0.54		22126	93.62	22127	91.28	1612	76.26		28954	96.35	28955	89.57	1612	4.64		28719	97.67	28720	95.68	1612	15.07		28956	98.34	28957	91.89	1612	2.08		28957	94.79	28958	83.9	1612	2.16		21632	92.79	21633	90.66	1612	1.12
	30997	96.57	43285	97.73	1986	1.92		28899	95.69	28900	93.94	1986	83.18		30936	95.89	30937	92.19	1986	8.39		30701	98.3	30702	96.69	1986	1.43		30938	96.78	30939	92.94	1986	0.74		30939	96.38	30940	84.53	1986	1.04		22379	95.73	22380	89.62	1986	1.19
	46082	95.53	48014	97.48	2110	1.19		30920	97.16	30921	94.95	2110	85.46		31362	95.1	31363	91.84	2110	9.15		31127	97.48	31128	96.33	2110	5.09		31364	97.53	31365	94.56	2110	0.58		31365	95.79	31366	83.87	2110	6.58		50825	95.14	50826	95.68	2110	0.3
	46259	97	55703	96.98	2903	70.27		31346	96.75	31347	94.92	2903	69.19		51796	93.09	51797	81.05	2888	4.97		50125	96.46	50126	89.42	2888	0.11		51803	94.74	51804	85.69	2888	0.4		51803	94.52	51804	79.61	2888	2.74		55519	94.61	55520	94.58	2888	0.58
	55065	97.1	86513	97.08	4865	2.32		46464	91.34	46465	89.59	4865	80.03		51973	97.9	51974	91.53	2903	8.64		50302	97.77	50303	96.9	2903	0.92		51980	96.79	51981	93.27	2903	1.07		51980	94.75	51981	84.85	2903	3.76		81928	94.94	81929	92.38	2903	0.72
	72045	97.44	109420	97.02	4919	1.74		76853	85.47	76854	90.38	4919	76.59		60779	97.1	60780	83.08	4864	5.56		59108	98.09	59109	93.64	4865	1.16		60786	97.58	60787	89.71	4865	0.82		60786	95.03	60787	82.22	4865	2.83		86005	96.97	86006	93.22	4865	0.38
	72783	94.14	123433	97.42	5604	0.83		79445	90.18	79446	92.02	5604	79.33		82848	95.77	82849	89.56	4918	8.78		86415	98.35	86416	97.1	4919	0.64		84737	97.3	84738	94.84	4919	1.82		85696	96.34	85697	84.08	4919	3.72		101619	33.33	101620	93.66	4919	2.36
	79956	97.08	135483	96.9	5644	0.97		85272	91.52	85273	91.86	5644	71.17		88678	97.62	88679	87.89	5603	4.55		92242	98.07	92243	92.55	5604	1.63		90567	98.05	90568	88.72	5604	1.24		91526	95.53	91527	81.67	5604	3		123717	94.45	123718	92.62	5604	1.19
	85782	97.68	142090	97.86	6498	0.13		91547	94.65	91548	95.8	6011	51.84		94959	97.41	94960	91.33	5643	8.13		98522	97.38	98523	96.01	5644	0.7		96848	97.06	96849	93.96	5644	0.9		97807	97	97808	89.44	5644	2.1		128702	95.01	128703	96.02	5644	0.66
	92061	96.9	149152	96.54	6925	0.29		92941	94.5	92942	95.19	6822	85.28		96353	92.35	96354	89.95	6010	5.06		99916	95.74	99917	95.61	6499	0.87		98242	95.22	98243	93.54	6011	0.66		99201	92.94	99202	86.87	6011	4.22		147173	94.81	147174	91.65	6498	0.87
	93455	93.56	168672	97.15	7342	1.59		123457	87.5	123458	89.67	7249	72.09		126869	94.81	126870	90.11	6820	10.42		130420	96.67	130421	95.59	6926	67.25		128760	92.58	128761	92.25	6821	0.96		129719	92.62	129720	84.41	6821	4.18		149709	95.71	149710	95.7	6925	0.13
	106907	96.37	192099	95.45	7683	0.41		129997	85.55	129998	82.63	7666	82.93		133409	93.98	133410	86.72	7247	2.99		136960	93.83	136961	87.47	7343	0.74		135300	93.27	135301	86.94	7248	0		136259	93.92	136260	78.66	7248	1.89		164042	94.18	164043	93.41	7342	0.36
	124000	95.29	200775	94.31	9257	3.82		141004	91.34	141005	93.06	8007	76.88		144419	96.41	144420	91.77	7664	4.21		147966	98.54	147967	94.81	7684	0.56		146308	97.27	146309	93.75	7665	1.04		147267	96.33	147268	86.32	7665	2.73		178801	94.57	178802	91.62	7683	0.49
	130539	25.09	203325	95.45	10403	0.25		143947	91.32	143948	92.22	8902	88.62		147363	98.01	147364	93.32	8005	5.56		150907	97.77	150908	95.79	8464	0		149252	97.74	149253	94.54	8006	0.91		150211	95.75	150212	85.63	8006	1.73		184297	96.93	184298	95.21	8466	0.12
	141545	98.01	203928	96.19	11112	1.31		149286	92.99	149287	93.92	8910	86.49		156586	97.3	156587	88.86	9580	33.24		160130	96.84	160131	94.33	8728	0.64		158475	95.27	158476	95.05	9581	1.93		159434	93.93	159435	83.01	9582	11.47		191503	95.72	191504	95.74	8730	0.8
	144488	96.45	256779	98.23	11712	0.24		153170	90.49	153171	91.39	9505	89.89		166080	95.89	166081	92.2	10726	10.97		189996	97.45	189997	96.2	8908	0		167969	95.18	167970	94.97	10727	0.37		168928	93	168929	85.44	10728	3.5		191597	95.93	191598	96.33	9352	2.55
	149827	98.19	268394	96.31	12504	2.42		175073	91.13	175074	96.6	10649	80.41		178490	94.71	178491	88.89	11436	15.18		193586	97.68	193587	95.69	9345	2.39		180378	95.85	180379	94.98	11437	1.71		181337	95.24	181338	85.85	11438	6.87		193780	97.34	193781	96.22	10498	0.33
	153711	95.88	276664	96.89	13743	1.76		186630	94.33	186631	94.43	11359	81.44		190042	97.39	190043	89.61	12036	11.29		201793	98.56	201794	95.95	10491	0.59		191932	97.39	191933	96.02	12037	0.18		192891	96.97	192892	85.47	12038	3.76		194006	96.24	194007	96.05	11208	1.66
	163205	96.02	282635	97.62	13755	1.75		189181	90.2	189182	92.45	11959	80.46		192593	98.45	192594	89.04	12828	11.9		217087	97.48	217088	94.1	11201	2.12		194483	95.28	194484	92.3	12829	2		195442	95.49	195443	83.17	12830	4.46		194499	91.46	194500	95.09	11214	0.66
	175622	96.09	303773	94.26	14221	1.59		208343	88.11	208344	92.14	12751	79.43		198243	97.4	198244	88.31	14067	7.73		222192	98.04	222193	96.78	11801	0.08		200133	96.75	200134	93.76	14068	0.68		201099	95.61	201100	82.71	14069	3.55		195142	97.92	195143	92.94	11808	1.3
	187177	97.29	313583	96.17	15526	1.39		213451	91.57	213452	96.3	13790	76.17		213534	94.94	213535	84.55	14079	11.14		231274	98.42	231275	95.16	12593	1.34		215424	96.91	215425	92.89	14080	1.47		215961	94.25	215962	84.18	14081	5.23		220152	96.19	220153	92.43	12319	0.21
	189728	96.6	334945	95.96	16591	1.21		222531	90.53	222532	88.89	14501	66.39		218640	97.34	218641	90.85	14545	6.91		236548	97.96	236549	93.25	13392	1.45		220530	95.95	220531	93.32	14546	1.24		221067	93.97	221068	87.18	14547	3.83		248357	94.59	248358	94.7	12600	1.96
	195385	98.21	353304	91.44	17070	1.99		227807	90.84	227808	89.19	15805	74.24		227721	97.13	227722	91.45	15848	7.3		240581	97.71	240582	94.97	13832	0.5		229611	97.17	229612	92.55	15850	1.66		230148	96.08	230149	86.31	15851	4.83		259927	95.3	259928	94.13	13639	1.65
	208277	97.1	357983	98.55	18726	0.81		228488	85.44	228489	91.16	17350	79.72		232996	84.51	232997	84.94	16913	7.69		244465	98.21	244466	95.66	13844	2.15		234886	97.01	234887	92.2	16915	0.96		235423	96.25	235424	82.51	16916	2.88		274499	96.96	274500	93.12	14350	1.51
	228493	96.14	359085	92.33	18949	0.94		231841	87.54	231842	91.59	17855	77.05		233677	94.87	233678	88.86	17392	16.87		249427	98.12	249428	98.08	14310	0.99		235567	94.58	235568	94.48	17394	0.57		236104	93.07	236105	82.92	17395	10.51		281273	94.22	281274	92.6	15652	1
	228593	95.01	359728	96.17	19711	1.35		240688	85.54	240689	89.59	18075	87.91		237031	93.71	237032	89	17896	5.25		249486	98.53	249487	98.19	15613	2.06		238920	97.01	238921	94.39	17898	2.96		239458	94.43	239459	85.1	17899	4.8		295020	90.41	295021	93.38	16717	1.27
	233698	95.67	360221	93.98	20127	0.6		242213	89.53	242214	90.82	19007	79.4		245878	97.92	245879	87.1	18116	4.99		249562	98.27	249563	96.59	16678	0.33		247767	95.61	247768	96.13	18118	0.55		248305	94.78	248306	81.47	18119	2.6		305442	51.65	305443	86.07	17197	0.94
	242778	96.85	360447	95.23	20215	2.03		265390	93.81	265391	91.03	19230	58.01		246013	96.48	246014	85.33	19048	8.29		269209	97.25	269210	95.09	17157	0.32		247902	94.75	247903	95.49	19050	0.73		248440	93.17	248441	79.22	19051	2.11		308204	52.18	308205	85.47	17641	1.03
	248053	50.78	362629	93.64	21535	0.95		272614	92.44	272615	91.95	19992	77.55		265701	96.68	265702	88.37	19271	2.95		276431	97.16	276432	95.49	18813	1.63		267100	96.25	267101	91.58	19273	0.36		268126	96.12	268127	85.18	19274	1.1		331314	96.99	331315	92.71	17909	0.41
	248734	95.87	362723	94.79	22039	1.27		301431	91.07	301432	95.52	20408	78.31		272921	97.6	272922	93.57	20033	8.71		302623	97.85	302624	97.95	19036	0.48		274319	97.63	274320	94.72	20035	1.01		275349	94.02	275350	85.48	20036	2.73		332167	95.29	332168	89.83	18841	0.6
	261069	95.68	364744	97.57	22510	2.81		310911	93.35	310912	91.89	20496	83.97		293663	98.08	293664	93.93	20449	14.83		332914	99.28	332915	95.62	19798	7.8		295165	97.27	295166	96.78	20451	0.55		312391	95.83	312392	84.32	20452	3.43		333502	97.01	333503	95.19	19064	0.81
	285697	96.66	366586	92.93	22721	0.46		313953	92.04	313954	93.39	21817	82.72		301395	98.19	301396	93.33	20537	7.61		365763	97.03	365764	95.53	20214	0.32		302897	97.47	302898	94.93	20539	2.64		320123	96.43	320124	83.68	20540	5.29		333928	97.21	333929	93.95	19826	1.1
	292921	58.11	366966	96.91	23105	2.02		359875	87.42	359876	93.93	22321	86.25		306243	98.69	306244	94.86	21857	10.74		371429	98.92	371430	96.65	20302	1.76		307746	97.28	307747	96.96	21859	0.65		324971	94.94	324972	87.2	21860	2.81		357889	96.26	357890	95.09	20242	0.59
	311912	96.72	375630	96.44	23852	1.25		378099	94.86	378100	96.43	22792	52.84		326924	98.14	326925	87.88	22361	8.23		402194	96.97	402195	95.06	21622	0.73		316822	98.15	316823	96.9	22363	0.66		345409	93.3	345410	82.31	22364	6.13		366554	97.63	366555	96.17	20330	1.49
	324429	98.08	416449	95.93	24324	1.5		379113	94.81	379114	97.95	23003	60.47		327050	97.51	327051	88.43	22832	8.49		411067	97.16	411068	92.56	22126	1.28		375883	95.95	375884	96.17	22834	1.69		383045	95.35	383046	87.01	22835	16.06		366934	97.67	366935	94.35	21175	0.93
	375314	95.15	416488	95.93	24425	1.71		394361	89.96	394362	90.91	23387	81.25		355902	94.48	355903	90.37	23043	5.54		430395	98.11	430396	92.57	22597	1.2		409401	95.13	409402	90.49	23045	0.56		416564	92.32	416565	84.55	23046	1.8		368776	94.34	368777	95.71	22414	2.12
	399209	96.77	416914	96.21	24455	1.45		403247	88.66	403248	92.05	24134	66.57		393523	90.77	393524	91.58	23427	8.09		459042	94.46	459043	95.75	22808	0.71		418270	95.25	418271	92.56	23429	1.82		425444	95.34	425445	84.49	23430	7.27		370799	95.85	370800	96.03	23296	0.94
	429192	90.3	417310	97.81	24967	2.57		419728	92.9	419729	89.67	24606	75.5		427042	90.54	427043	90	24174	15.44		460155	98.57	460156	97.44	23192	1.37		434351	97.32	434352	89.13	24176	2		441524	95.35	441525	85.14	24177	5.91		370893	96.74	370894	94.74	23402	0.66
	438073	96.94	417349	97.29	25420	1.77		472532	89.47	472533	86.8	24707	88.11		435914	96.47	435915	89.63	24646	9.41		461274	97.75	461275	96.19	23939	2.2		467188	96.79	467189	94.98	24648	0.92		474360	95.69	474361	86.32	24649	5.62		373076	97.2	373077	96.72	23716	4.24
	462742	97.13	417775	96.71	25576	0.12		473647	88.16	473648	88.56	24737	78.43		451995	96.62	451996	90.91	24747	5.45		490607	98.33	490608	95.81	24411	1.06		468300	97.23	468301	95.34	24749	1.74		475472	96.12	475473	86.44	24750	4.52		373302	97.45	373303	95.68	23799	1.36
	483693	98.77	418645	96.36	25658	0.73		487165	94.31	487166	91.36	25249	73.29		484830	97.91	484831	90.27	24777	12.56		495008	98.38	495009	95.54	24512	3.11		487536	93.62	487537	94.96	24779	2.13		494709	91.95	494710	88.08	24780	6.24		373795	91.07	373796	96.38	23905	0.39
	501810	97.19	442203	96.24	25792	2.09		492860	85.75	492861	92.38	25702	81.44		485942	97.22	485943	92.21	25289	9.43		508645	96.3	508646	94.98	24542	1.14		498764	97.44	498765	95.93	25291	0.72		505939	95	505940	83.74	25292	3.65		374438	96.83	374439	93.39	25250	2.1
	502923	94.1	445640	90.77	26638	0.75		504093	87.79	504094	89.04	25858	68.88		505176	77.29	505177	90.54	25742	6.47		514146	97.71	514147	96.77	25054	0.56		512137	98.28	512138	94.92	25744	1.84		523977	92.3	523978	79.74	25745	3.83		375540	96.64	375541	96.15	25265	0.95
	507748	98.35	448405	91.75	26778	1.75		508494	91.75	508495	90.43	25940	72.81		516191	97.45	516192	88.91	25898	4.57		514473	97.98	514474	96.35	25507	0.48		535142	93.18	535143	93.97	25900	0.18		529479	95.53	529480	82.05	25901	2.18		410643	96.47	410644	94.81	26106	0.48
	533367	97.75	458826	96.61	26808	7.78		522131	91.43	522132	90.46	26918	88.61		534229	94.75	534230	87.43	25980	8.65		518924	94.68	518925	93.44	25663	0.24		540644	96.99	540645	95.14	25982	0		529806	93.27	529807	80.58	25983	4.83		442305	94.59	442306	92.47	26459	0.97
	551400	94.98	482189	96.88	27049	0.25		527632	91.48	527633	94.34	27019	71.46		539731	95.74	539732	84.7	26113	2.49		535019	97.42	535020	96.73	25745	0.4		540971	95.96	540972	94.43	26115	3.37		534257	92.15	534258	83.5	26116	4.97		452132	96.87	452133	95.4	27715	1.78
	556902	96.28	483044	96.4	27452	0.99		527959	92.7	527960	95.01	27058	85.8		540058	94.5	540059	84.87	26959	9.49		538040	72.36	538041	96.89	25878	1.29		545422	94.94	545423	91.86	26961	1.36		550349	93.87	550350	86.72	26962	6.19		465834	94.4	465835	95.15	28186	0.38
	561679	95.49	484235	96.98	27473	1.01		532410	92.46	532411	90.3	27329	62.56		544509	95.04	544510	90.67	27099	4.1		547894	98.06	547895	96.91	26724	0.8		561514	97.11	561515	95.4	27101	2.41		553370	71.86	553371	90.16	27102	2.7		480805	97.13	480806	96.02	28208	0.19
	577773	96.84	498152	95.09	28170	0.12		548508	91.58	548509	95.61	27732	82.14		560600	96.78	560601	91.17	27129	14.29		556998	98.59	556999	97.4	26864	1.22		564535	71.89	564536	96.63	27131	6.9		563227	96.5	563228	88.46	27132	12.12		490106	96.77	490107	97.51	28618	2.09
	580794	90.38	509722	97.52	28417	66.52		551529	70.58	551530	98.18	27753	51.38		563621	75.22	563622	87.9	27370	2.27		559501	94.31	559502	94.91	26894	4.04		574392	97.7	574393	95.59	27372	0.45		575753	96.77	575754	86.18	27373	2.03		501720	94.92	501721	96.77	29291	0.47
	590652	97.27	518235	97.46	32268	9.83		569526	94.64	569527	95.65	28450	69.75		573478	97.26	573479	89.96	27773	9.63		562516	97.76	562517	96.22	27135	0.56		586918	98.04	586919	95.65	27775	0.54		578256	93.52	578257	83.52	27776	4.84		544858	95.15	544859	93.18	29383	1.81
	598793	96.04	530520	95.96	33352	0.25		570489	94.82	570490	94.54	30592	80.54		586008	96.35	586009	88.91	27794	4.91		565926	96.91	565927	97.62	27538	0.71		589421	93.77	589422	93.32	27796	0.45		581272	93.76	581273	80.95	27797	1.56		568275	94.82	568276	96.35	30304	2.02
	599756	96.17	537694	96.28	35195	1.01		576009	91.8	576010	91.06	30698	81.18		588510	94.78	588511	81.39	28490	5.1		574237	98.81	574238	97.11	27559	1.21		592437	96.14	592438	93.37	28492	0.18		584681	92.95	584682	80.05	28493	8.67		587795	95.37	587796	95.79	30567	2.29
	604301	95.42	562700	88.46	35337	0.13		579418	92.75	579419	88.54	32626	63.34		591492	95.35	591493	82.81	28752	4.96		587423	98.36	587424	96.99	28255	0.56		595846	93.9	595847	95.26	28754	0.53		589149	95.2	589150	83.94	28755	2.81		601471	94.96	601472	94.91	31704	0.69
	605275	95.37	563343	90.44	35405	0.38		587736	86.38	587737	86	33130	88.65		594901	92.32	594902	85.74	30659	8.65		601672	97.27	601673	95.61	28517	0.32		600314	96.86	600315	93.27	30661	2.2		592995	95.89	592996	84.56	30662	6.79		613523	94.83	613524	95.1	31755	11.21
	608684	96.37	563836	88.92	36996	0.55		593244	87.97	593245	87.62	34961	93.04		599369	98.21	599370	84.31	32633	49.34		602362	98.59	602363	95.62	30394	9.98		604161	97.44	604162	95.13	32635	2.68		606182	93.76	606183	84.21	32636	3.54		627537	93.91	627538	94.36	31779	4.95
	616996	97.42	564062	90.39	37174	0.26		597105	81.93	597106	86.26	35575	88.32		603215	96.86	603216	87.52	34049	13.49		605895	97.51	605896	94.28	30424	3.4		617348	96.3	617349	94.96	34051	1.34		621125	95.74	621126	78.35	34052	3.63		677033	95.23	677034	92.57	31833	3.32
	622504	96.76	566244	91.29	39287	0.67		600925	86.54	600926	86.78	35717	75.03		616402	95.56	616403	87.59	34985	11.49		625439	96.98	625440	96.83	32413	3.05		632291	98.2	632292	92.7	34987	1.83		624658	94.4	624659	81.11	34988	3.8		682910	96.42	682911	93.29	31851	0.49
	642963	97.61	566338	92.01	39404	0.27		615176	84.81	615177	86.82	35785	74.43		631346	95.65	631347	80.57	35599	7.42		640958	97.46	640959	97.07	32905	0.64		635824	97.46	635825	89.99	35601	0.71		635866	95.49	635867	82.67	35602	4.43		689450	95.27	689451	94.62	31926	0.19
	644002	98.48	574456	96.12	40277	72.13		615866	90.58	615867	86.94	37376	85.14		634879	95.26	634880	81.44	35741	9.58		648164	98.78	648165	97.14	33802	0.73		655322	95.89	655323	92.96	35743	2.76		644155	95.3	644156	80.52	35744	4.59		4687	95.63	4686	92.87	32168	0.96
	645163	96.75	575470	96.75	40562	0.67		619399	89.59	619400	85.86	38534	67.91		646087	95.64	646088	82.26	35809	14.25		674575	98.28	674576	96.42	34738	1.3		663097	96.44	663098	94.61	35811	0.21		651930	94.84	651931	87.63	35812	6.37		15386	95.96	15385	95.39	33558	0.2
	646866	96.79	593798	96.47	41291	1.47		630606	87.99	630607	88.98	39668	72.47		654377	95.12	654378	83.3	37400	7.36		679434	98.1	679435	93.69	35352	0.4		678037	97.22	678038	95.53	37402	0.33		666878	96.41	666879	88.26	37403	1.88		27971	90.8	27970	90.84	33606	0.49
	651794	97.4	608131	96.23	42451	0.96		631045	91.29	631046	89.74	39785	87.13		662152	95.52	662153	88.53	37578	4.71		682865	98.16	682866	95.65	35494	0.41		701249	96.49	701250	94.45	37580	0.44		690090	94.7	690091	85.58	37581	0.69		28510	93.52	28509	93.99	33627	0.3
	651802	97.22	610665	92.83	43775	0.26		677753	86.22	677754	86.95	40658	75.69		677101	96.79	677102	87.31	38558	5.35		684026	98.76	684027	97.46	35562	0.33		704433	95.41	704434	93.85	38560	0.67		693274	95	693275	84	38561	5.21		37906	95.61	37905	94.77	33648	0.69
	654046	98.33	612031	95.71	45606	5.66		689356	87.19	689357	88	42833	74.85		690823	98.04	690824	95.78	39691	8.01		684565	96.3	684566	92.11	37153	0.58		705418	95.15	705419	92.81	39694	0.67		694242	93.76	694243	84.55	39695	3.08		41090	96.22	41089	93.91	33700	0.3
	654526	97.51	629130	95.99	46428	0.4		693658	90.88	693659	90.31	44156	85.42		690949	98.01	690950	94.4	39808	12.21		705897	97.08	705898	94.51	38311	0.49		709264	95.96	709265	87.9	39811	0.67		698087	95.53	698088	78	39812	7.8		64334	96.81	64333	93.91	34463	2.39
	655260	95.62	644069	95.83	46444	0.26		700834	89.96	700835	94.48	45062	73.86		713439	98.8	713440	95.28	41695	4.69		706521	98.62	706522	96.02	39445	1.48		712695	97.23	712696	93.42	41698	0.89		701518	95.69	701519	80.32	41699	2.52		76645	92.31	76644	93.54	35542	7.17
	669693	96.75	646908	97.49	46914	0.39		706593	87.56	706594	89.13	45987	86.29		713565	99	713566	94.02	42855	8.29		706644	98.43	706645	96.01	39562	0.57		713856	96.92	713857	93.15	42858	0.45		702679	95.19	702680	84.36	42859	3.42		83347	95.56	83346	91.75	36647	0.39
	670383	97.06	647067	97.66	47055	0.13		724017	96	724018	94.85	46810	76.48		759953	97.76	759954	89.66	44176	11.19		707863	97.63	707864	96.84	40435	0.99		714395	92.73	714396	88.03	44181	0.43		703218	92.28	703219	75.77	44182	4.71		97972	96.83	97971	93.33	37381	0.38
	673916	97.37	650396	97.96	47316	3.58		727201	94.42	727202	95.64	46826	83.23		763137	96.04	763138	90.61	46007	14.52		4687	96.23	4686	96.24	40720	1.07		719740	94.69	719741	91.74	46012	0.55		708563	93.57	708564	76.57	46013	5.77		107158	95.54	107157	96.22	38475	1.47
	685123	96.44	653719	98.61	47431	0.66		732004	93.14	732005	91.87	47296	80.43		764105	96.03	764106	89.37	47567	17.44		15347	95.77	15346	96.79	41449	0.74		720346	95.99	720347	94	47572	0.34		709169	93.13	709170	76.02	47573	5.17		109179	51.18	109178	93.48	39423	5.98
	693513	97.43	653907	98.03	48758	0.81		733198	89.54	733199	93.43	47437	57.68		767949	96.97	767950	87.01	47697	1.65		43444	96.81	43443	96.28	42609	0.57		720469	95.47	720470	93.13	47702	0.23		709292	93.14	709293	78.47	47703	0.55		112712	95.56	112711	92.32	39962	2
	709507	98.22	654056	98.25	49202	1.07		736596	92.81	736597	90.98	47698	73.4		771380	96.28	771381	83.97	47891	7.07		52058	97.63	52057	97.64	43932	7.63		15584	95.96	15583	92.98	47896	0.92		15585	91.52	15584	84.82	47897	29.03		113402	94.85	113401	93.44	40070	0.4
	725248	96.51	655340	96.28	49317	0.79		737135	86.7	737136	88.14	47813	48.65		772541	96.44	772542	87.65	48325	9.51		59747	98.16	59746	97.26	45763	0.67		43693	95.14	43692	94.87	48331	0.71		43694	94.12	43693	85.43	48332	4.66		127651	93.51	127650	92.31	40097	0.59
	732451	97.35	666778	97.35	49985	3.14		15539	91.08	15538	90.47	49140	80.96		773080	95.18	773081	81.33	49109	5.78		110400	98.1	110399	97.34	47962	0.08		53736	95.53	53735	95.93	49115	1.41		53736	94.89	53735	84.74	49116	2.55		131470	93.75	131469	94	40129	0.59
	758862	96.94	668929	97.39	50546	0.28		43668	90.1	43667	92.67	49584	76.38		778424	95.19	778425	84.83	49415	7.04		113320	98.46	113319	95.29	48636	0.08		61425	96.92	61424	93.61	49421	0.35		61425	95.36	61424	88.58	49422	2.85		135331	94.92	135330	93.36	40436	0.5
	767150	96.94	681475	95.29	51716	2.7		48397	92.01	48396	93.27	49699	79.72		779030	96.81	779031	80.35	49558	13.23		115860	97.65	115859	95.41	49233	1.58		108726	96.04	108725	93.53	49564	2.15		109685	95.58	109684	81.11	49565	5.05		140839	96.59	140838	95.1	40694	0.5
	768311	97.94	706883	96.8	52067	1.58		50209	90.96	50208	84.21	50367	90.3		779153	92.63	779154	81.16	50900	5.95		129854	97.87	129853	96.56	50471	1.02		111646	97.22	111645	94.33	50906	0.95		112605	95.79	112604	81.45	50907	1.67		144687	95.62	144686	95.41	41288	2.01
	768851	95.76	710924	95.39	52365	0.41		56086	91.48	56085	91.54	50928	57.03		15582	96.13	15581	88.92	52142	15.08		141905	97.71	141904	95.59	50487	0.5		114189	95.89	114188	95.42	52149	0.81		115148	95.9	115147	85.94	52149	5.28		149157	93.53	149156	92.18	42268	0.2
	774800	97.51	741258	96.26	54038	4.52		108892	90.93	108891	92.43	51495	81.3		43688	96.55	43687	93.03	52158	8.52		175092	94.53	175091	96.59	50957	0.33		128194	98.03	128193	94.65	52165	0.57		129153	96.69	129152	85.33	52165	4.13		152566	93.68	152565	93.42	42541	0.59
	774923	96.58	745942	97.43	54156	0.54		122891	90.47	122890	93.55	52098	50.17		53729	95.17	53728	91.92	52628	7.64		198507	98.16	198506	95.2	51098	0.34		140247	97.12	140246	93.94	52635	0.45		141206	94.01	141205	83.3	52635	3.87		155582	93.32	155581	93.44	42931	0.9
	6288	94.13	754020	97	57080	2.44		134942	85.4	134941	91.19	52449	68.44		61418	96.11	61417	90.13	52769	1.47		210163	97.61	210162	96.74	51359	0.51		153917	96.18	153916	95.03	52776	0.57		154876	93.46	154875	84.2	52776	1.81		158085	95.8	158084	95.64	44783	0.69
	15260	95.2	777200	96.32	57365	1.31		141550	92.47	141549	90.5	52747	68.66		106836	96.23	106835	85.1	53030	10.88		210604	98.82	210603	93.67	51474	0.17		173437	94.77	173436	95.52	53037	0.91		174396	94.17	174395	86.74	53037	1.96		159048	96.89	159047	95.45	45689	1.3
	43286	96.21	9099	93.14	57623	0.26		148612	93.5	148611	92.43	53030	79.76		109756	96.18	109755	89.92	53145	6.44		210766	98.62	210765	93.65	52801	0.99		196855	96.06	196854	95.37	53152	0.68		197814	94.63	197813	84.59	53152	2.99		167189	97.5	167188	95.29	46053	3.23
	48015	95.2	30572	96.61	57770	2.79		168132	94.91	168131	97.43	54420	70.27		112298	95.23	112297	92.97	54472	18.64		245273	97.3	245272	96.73	53245	0.25		206196	97.41	206195	94.2	54479	0.56		206490	90.48	206489	81.2	54479	4.52		177046	85.73	177045	95.96	46534	0.77
	55704	96.92	30998	95.97	57870	3.39		191550	91.49	191549	93.02	54538	75.87		126303	96.64	126302	93.98	54916	6.11		256886	98.44	256885	96.72	53360	0.92		230759	97.78	230758	94.08	54923	0.22		231296	95.16	231295	89.68	54923	0.9		180067	92.66	180066	94.66	47706	1.1
	86514	97.51	46083	92.24	58319	1.05		199751	90.6	199750	82.19	57462	73.2		138357	90.96	138356	90.8	55031	5.12		266148	98.78	266147	96.27	54028	1.61		243613	97.55	243612	95.16	55038	0.97		244151	95.47	244150	84.41	55038	2.26		196165	91.47	196164	92.83	48282	1.15
	109421	96.66	46260	96.51	60239	0.53		201893	94.09	201892	87.87	57747	75.52		152028	96.58	152027	90.58	55699	11.17		281705	98.13	281704	94.44	54589	0.86		255229	96.91	255228	95.15	55706	2.54		255767	96.07	255766	82.45	55706	7.48		200616	93.1	200615	94.19	48852	1.68
	123434	96.44	55066	91.29	60804	0.79		228010	89.46	228009	90.93	58005	81.93		171548	93.32	171547	92.14	56260	4.75		291136	98.61	291135	95.5	55156	2.79		264039	95.27	264038	94.54	56267	0.67		265065	95.24	265064	82.06	56267	1		200943	96.02	200942	95.8	49583	2.01
	135484	95.64	72046	96.35	60954	6.46		236534	87.78	236533	88.69	58152	70.51		194965	96.8	194964	87.81	57430	4.28		313140	98.17	313139	96.49	55759	0.92		279091	94.32	279090	94.53	57437	0.44		280123	93.92	280122	89.47	57437	4.54		209909	96.56	209908	92.86	50221	1.17
	142091	97.68	72784	93.63	61825	0.13		248149	88.28	248148	89.89	58251	70.66		204306	95.48	204305	87.53	57781	4		314712	93.69	314711	93.3	56110	1.44		282595	96.21	282594	95.84	57788	0.98		283624	97.03	283623	85.93	57788	2.69		220081	95.03	220080	95.63	51193	2.98
	149153	97.42	79957	96.54	62884	4.89		256420	89.44	256419	92.39	58700	68.46		228869	96.6	228868	90.29	58362	19.13		318546	91.27	318545	94.93	56408	0.59		292026	97.9	292025	94.62	58369	3.15		309252	95.07	309251	83.42	58369	5.78		224482	96.01	224481	93.76	51352	1.29
	168673	95.47	85783	93.19	63500	3.48		256777	88.4	256776	91.87	60620	83.11		241724	95.7	241723	88.05	59752	5.56		343756	98.24	343755	92.02	58081	0.7		353871	97.01	353870	88.88	59759	0.22		330599	94.86	330598	85.78	59759	3.19		235921	93	235920	93.75	51376	0.29
	192100	96.22	92062	96.66	64035	0.96		262329	90.16	262328	91.21	61185	77.38		253340	98.37	253339	92.59	59870	4.26		348435	97.9	348434	97.02	58199	0.51		358550	96.51	358549	97.84	59877	3.98		361033	95.29	361032	78.8	59877	3.13		254039	95.67	254038	93.93	51616	1.06
	200776	93.22	93456	95.65	64784	6.56		303109	94.76	303108	94.85	61335	64.21		262640	96.09	262639	90.31	62794	7.47		349538	95.07	349537	90.73	61123	1.25		359652	97.13	359651	95.49	62801	0.32		365712	97.3	365711	91.7	62801	2.35		255158	93.84	255157	93.2	52609	0.19
	203326	97.36	106908	95.03	64922	0.97		337862	95.91	337861	89.2	62205	65.18		277694	90.14	277693	87.64	63079	5.52		350178	95.15	350177	94.9	61408	0.34		360295	95.74	360294	97.75	63086	0.62		366814	97.38	366813	87.45	63086	2.45		256270	96.46	256269	95.2	53397	0.19
	203929	95.88	124001	95.87	65255	3.85		342541	93.56	342540	98.65	63265	82.18		281132	98.39	281131	91.48	63337	11.94		350896	95.32	350895	93.22	61666	0.43		360788	98.52	360787	97.21	63344	0.3		367457	94.99	367456	91.15	63344	3.63		291106	95.56	291105	93.61	53471	0.98
	256780	96.44	130540	87.89	65393	0.83		343644	97.31	343643	95.95	63881	81.62		290563	92.15	290562	89.64	63484	15.11		353078	93.99	353077	91.09	61813	0.95		361014	97.29	361013	96.05	63491	2.91		367950	97.66	367949	91.06	63491	4.87		311452	96.08	311451	92.38	53795	0.19
	268395	98.01	141546	96.75	65726	3.91		344287	93.18	344286	98.62	64415	85.21		311871	95.8	311870	92.07	63584	13.56		353172	93.86	353171	91.12	61913	2.76		363197	97.24	363196	96.79	63591	7.42		368176	97.19	368175	90.42	63591	6.86		320345	90.28	320344	93	54321	0.48
	276665	98.57	144489	95.51	65864	0.72		345006	94.62	345005	97.85	65245	51.98		335115	91.39	335114	93.33	64033	8.51		355193	96.81	355192	96.02	62362	1.68		363291	96.03	363290	96.48	64040	1.45		370359	97.83	370358	86.91	64040	6.65		324924	93.59	324923	94.44	54537	0.76
	282636	97.84	149828	96.72	66197	4.04		347189	93.03	347188	97.31	65305	79.42		345502	97.84	345501	94.77	65953	8.93		357035	98.59	357034	94.6	64282	0.69		365313	96.26	365312	96.09	65960	0.6		370453	96.91	370452	88.41	65959	1.5		352492	95.29	352491	94.16	54639	0.67
	303774	98.35	153712	96.4	66335	0.57		347283	90.33	347282	97.25	65719	55.2		371527	96.98	371526	84.02	66518	9.73		357415	96.42	357414	96.02	64847	28.34		367155	97.27	367154	93.69	66525	0.29		372475	96.16	372474	90.72	66524	2.84		358206	96.02	358205	96.42	54698	0.28
	313584	97.15	163206	95.56	66668	7.4		349305	92.36	349304	96.48	65779	78.44		376206	96.94	376205	94.55	66668	18.18		366080	97.8	366079	96.39	64997	1.75		367535	97.34	367534	95.54	66675	1.08		374317	96.45	374316	87.71	66674	4.46		396348	94.65	396347	94.74	55321	2.77
	334946	97.57	175623	97.39	66806	1.37		351147	96.39	351146	93.17	66193	52.33		377293	95.2	377292	88.3	67539	3.45		388903	96.27	388902	96.55	65868	0.95		376200	96.99	376199	96.03	67546	0.76		374697	96.64	374696	88	67545	1.46		426467	95.42	426466	92.83	55849	0.38
	353305	95.25	187178	97.89	67139	7.27		351527	95.01	351526	95.02	66253	79.8		377936	93.65	377935	92.7	68598	16.62		389917	97.95	389916	96.43	66928	2.42		391278	98.24	391277	93.6	68605	3.74		383362	96.64	383361	88.6	68604	5.88		431439	95.1	431438	92.78	56883	0.29
	357984	98.07	189729	97.56	67277	1.45		360192	93.35	360191	90.39	66667	52.21		378429	98.26	378428	92.84	69214	11.2		415135	97.55	415134	95.66	67544	4.47		398371	97.04	398370	93.81	69218	2.94		398440	96.22	398439	87.11	69220	7.13		443977	93.87	443976	94.49	57628	0.39
	359086	93.74	195386	95.66	67610	6.53		399369	91.19	399368	96.4	66727	74.75		378655	96.3	378654	90.49	69749	3.76		418587	96.66	418586	91.3	68910	0.43		398845	96.21	398844	92.07	69754	0.58		405534	96.27	405533	88.33	69756	2.58		470524	95.65	470523	94.64	57689	0.49
	359729	95.86	208278	98.65	67748	1.18		407233	91.58	407232	91.83	67141	52.63		380838	96.02	380837	90.6	74846	7.73		421339	97.23	421338	92.29	68970	1.15		414403	92.58	414402	94.17	76735	0.44		406008	96.8	406007	86.88	77679	4.67		477744	95.77	477743	95.69	57996	0.75
	360222	93.23	228494	96.72	68081	4.94		454950	94.39	454949	92.75	67201	79.45		380932	96.8	380931	91.38	75394	4.29		426481	95.79	426480	96.4	69384	0.53		421520	95.65	421519	88.76	77283	0.22		421566	92.81	421565	84.79	78227	1.02		497431	94.51	497430	94.64	58002	0.66
	360448	93.61	228594	96.14	68219	0.68		485403	85.57	485402	94.32	67615	50.31		382954	97.77	382953	90.27	75980	4.86		455385	96.65	455384	96.78	69444	1.16		424282	95.21	424281	88.63	77869	0.11		424106	96.18	424105	88.74	78813	2.54		497566	96.36	497565	94.9	58131	1.43
	362630	91.95	233699	97.08	68552	8.65		488940	91.88	488939	94.03	67675	78.71		384796	97.88	384795	88.16	76319	4.49		471931	97.76	471930	96.21	69858	0.62		430437	93.51	430436	94.18	78208	1.15		428694	93.36	428693	78.71	79152	5.01		506413	94.84	506412	94.03	58530	1.24
	362724	90.72	242779	96.83	68690	1.22		508423	85.74	508422	89.96	68089	51.69		385176	97.44	385175	87.82	76378	7.63		475466	97.38	475465	96.41	69918	1.07		444186	97.19	444185	94.42	78267	0.44		431456	93.92	431455	84.12	79211	4.38		510447	97.12	510446	94.42	59516	0.46
	364745	97.43	248054	92.32	69023	5.28		511766	88.61	511765	91.95	68149	81.84		393840	98.1	393839	92.59	76734	4.99		493748	94.2	493747	96.27	70332	0.44		447561	95.9	447560	94.47	78623	0.78		437610	92.36	437609	85.65	79567	1.91		515722	95.13	515721	92.68	61485	1.15
	366587	96.15	248735	96.38	69161	1.42		533438	93.53	533437	92.36	68563	51.7		408918	95.87	408917	90.59	76941	5.18		498280	98.45	498279	95.99	70392	0.44		463531	97.05	463530	93.7	78830	0.77		451359	96.21	451358	87.82	79774	3.11		524801	92.91	524800	95.52	63501	1.19
	366967	97.6	261070	96.86	69494	6.87		534081	94.06	534080	93.52	68623	79.78		416010	94.51	416009	89.18	76993	4.62		519946	94.23	519945	92.62	70806	0.62		503094	96	503093	93.89	78882	0.33		454734	93.98	454733	83.48	79826	1.72		529909	93.82	529908	93.94	65464	0.61
	375631	97.1	285698	96.71	69632	1.06		534800	90.01	534799	93.14	69037	54.27		416484	96.2	416483	88.35	77436	4.97		520589	94.32	520588	96.38	70866	1.07		546444	98.17	546443	95.01	79325	0.54		470703	91.12	470702	88.65	80269	1.61		541573	95.92	541572	94.18	66977	0.64
	416450	97.62	292922	95.08	69965	6.47		536982	89.58	536981	92.08	69097	76.43		432044	93.24	432043	90.09	78918	4.69		521082	97.71	521081	95.83	71280	0.35		547087	94.09	547086	96.76	80807	0.56		510269	94.23	510268	80	81766	5.44		547230	96.18	547229	94.02	67251	0.09
	416489	96.92	311913	96.35	70103	0.69		537076	87.43	537075	91.77	69511	54.28		439164	96.84	439163	82.67	79720	5.85		521308	96.57	521307	96.31	71340	0.81		547580	97.87	547579	95.45	81609	0.22		535279	97.22	535278	87.24	82568	2.93		549781	94.67	549780	94.82	67622	0.54
	416915	95.9	324430	98.13	70436	6.84		545192	90.4	545191	94.45	69571	80.41		441926	95.66	441925	84.75	79887	7.92		523491	95.97	523490	93.01	71754	0.09		547806	96.57	547805	95.29	81776	0.54		535922	95.66	535921	90.55	82735	2.49		573743	95.03	573742	95.18	69115	0.61
	417311	97.95	375315	96.59	70574	1.03		546206	90.83	546205	95.92	69985	53.5		448081	92.68	448080	86.9	81198	7.54		523585	95.59	523584	94.74	71814	0.87		549988	96.55	549987	95.33	83087	1.98		536415	98.09	536414	91.99	84046	4.26		583237	93.45	583236	92.92	70767	0.18
	417350	97.84	399210	96.95	70907	6.03		564532	91.04	564531	93.44	70045	81.82		461830	94.36	461829	92.29	81414	11.24		532717	97.32	532716	97	72228	0.52		550082	95.7	550081	95.09	83303	0.53		536641	96.78	536640	92.36	84262	5.92		592468	96.57	592467	92.65	71516	0.54
	417776	96.79	429193	96.67	71045	0.83		578866	85.16	578865	92.35	70459	56.4		465204	94.97	465203	89.15	81629	10.41		551041	97.64	551040	96.75	72288	1.22		559212	96.73	559211	94.89	83518	1.1		538823	96.88	538822	90.96	84477	5.14		595409	95.28	595408	91.71	72341	4.82
	418646	97.05	438074	96.5	71378	4.95		580259	85.79	580258	93.37	70519	80.19		481173	93.45	481172	91.06	82766	11.22		565374	97.98	565373	96.63	72702	0.09		580960	94.64	580959	93.76	84655	1.93		538917	96.07	538916	90.22	85614	8.07		606418	90.6	606417	79.49	72513	0.26
	442204	96.47	462743	93.84	71516	1.36		581401	82.58	581400	91.14	70933	58.44		520521	95.62	520520	84.65	83012	8.81		567908	96.35	567907	95.55	72762	0.26		595294	96.7	595293	93.23	84901	1.15		548047	95.75	548046	87.41	85860	4.15		606948	95.82	606947	94.74	75830	0.17
	445641	94.85	483694	97.58	72506	11.75		599874	83.36	599873	88.84	70993	78.08		545531	95.43	545530	89.29	83111	4.44		586372	98.02	586371	97.58	73176	0.52		597831	95.3	597830	91.8	85000	0.91		569795	93.39	569794	86.18	85959	2.57		612957	94.88	612956	94.94	75952	0.17
	448406	95.32	501811	97.41	73092	0.29		604860	91.07	604859	90.24	71986	73.65		546174	95.85	546173	94.93	83614	7.81		600909	97.46	600908	98.58	73236	1.15		599197	97.28	599196	91.53	85503	1.1		584129	93.36	584128	83.47	86462	2.14		643504	93.83	643503	93.54	76057	0.6
	458827	96.51	502924	97.16	73287	2.12		614413	83.83	614412	89.3	72572	68.29		546667	98.13	546666	93.98	83620	1.6		613454	98.65	613453	95.95	73650	0.17		616297	96.55	616296	93.3	85509	1		586666	92.18	586665	82.93	86468	1.64		644895	95.26	644894	94.87	76087	0.09
	482190	96.13	507749	93.6	73431	1.21		618224	85.65	618223	89.13	72914	79.18		546893	97.49	546892	94.09	85376	6.45		626858	93.78	626857	94.22	73710	0.27		630838	96.41	630837	92.37	87265	1.29		588032	95.02	588031	85	88224	3.8		651175	95.93	651174	89.49	76771	1.48
	483045	93.03	533368	97.08	73490	0.74		675096	92.97	675095	88.29	72973	76.07		549075	96.72	549074	92.76	85685	4.11		656972	98.01	656971	97.01	74124	0.26		652698	89.24	652697	91.72	87574	0.11		605131	94.17	605130	83.19	88533	1.8		657000	96.23	656999	93.07	76816	4.16
	484236	96.19	551401	95.9	73846	0.6		679172	82.28	679171	85.01	73331	69.92		549169	93.66	549168	92.7	85932	7.94		661656	96.65	661655	96.44	74184	0.96		656741	95.93	656740	90.73	87821	1.7		619672	94.15	619671	78.98	88780	7.58		664190	94.1	664189	93.08	77043	0.17
	498153	93.64	556903	96.28	74053	0.76		709652	89.03	709651	94.09	73538	75.28		558299	96.19	558298	88.96	86574	11.99		669408	92.15	669407	96.07	74598	0.26		686844	96.88	686843	94.92	88463	1.79		641531	87.31	641530	85.26	89422	7.9		664928	96.66	664927	94.6	78584	1.04
	509723	50.57	561680	95.5	74105	1.21		710698	91.55	710697	95.31	73590	72.23		580050	95.34	580049	89.8	86594	14.36		708932	95.9	708931	93.78	74658	1.32		691516	94.53	691515	96	88483	3.52		645574	93.4	645573	81.97	89442	4.92		677672	86.28	677671	87.01	79033	4.92
	518236	94.23	577774	98	74494	0.58		714284	87.57	714283	94.17	73979	60.63		594349	93.26	594348	89.02	87654	16.18						75072	0.34		699592	97.43	699591	93.75	89543	1.89		675685	93.59	675684	82.65	90502	10.5		686655	93.07	686654	89.23	79809	0.43
	530521	98.31	580795	97.8	74548	2.34		722034	90.82	722033	95.5	75515	64.38		596886	91.26	596885	85.69	88978	0.8						75132	1.47						90867	0.4		680357	93.67	680356	83.49	91826	1.26		701779	93.93	701778	93.98	79845	0.35
	537695	95.36	590653	97	74738	0.87		728286	97.74	728285	97.51	76484	64.51		598252	96.88	598251	87.17	88987	5.96						75546	0.42						90876	0.6		688433	95.54	688432	82.11	91835	5.56		702204	96.54	702203	93.18	79965	0.44
	562701	91.46	598794	98.02	74786	7.02		730110	92.28	730109	94.72	77793	73.74		615351	92.93	615350	90.71	89058	12.26						75606	1.29						90947	2.03						91906	6.8		704195	94.99	704194	93.74	80616	1.45
	563344	94.57	599757	97.07	75017	1.59		742603	89.23	742602	89.27	78009	82.38		629893	95.25	629892	85.64	89122	3.74						76020	0.59						91011	0.49						91970	3.45		710953	95.83	710952	93.59	80859	3.54
	563837	91.78	604302	93.77	76027	0.29						78224	83.3		651753	85.02	651752	85.71	89131	3.71						76080	1.29						91020	0.2						91979	4.87		729220	94.82	729219	94.25	81460	0.73
	564063	90.71	605276	96.46	76996	0.29						79219	74.03		655796	95.12	655795	87.16	89506	5.9						76494	0.26						91395	1.3						92354	4.35		729413	95.42	729412	95.02	81523	0.18
	566245	91.28	608685	96.72	78307	3.5						79363	75.15		699015	96.2	699014	91.45	89515	9.8						76554	0.79						91404	0.9						92363	6.74						81922	0.81
	566339	90.63	616997	95.65	78523	1						79609	64.21		722826	95.15	722825	91.21	90102	7.67						76968	0.6						91991	0.19						92950	2.61						82011	1.51
	574457	96.22	622505	95.65	78738	41.01						79708	66.94		733213	96.74	733212	90.48	90381	4.15						77028	0.61						92270	0.29						93229	2.36						82051	1.24
	575471	97.07	642964	96.97	79874	3.29						80211	59.05		739820	97.72	739819	93.85	90655	15.95						77442	0.42						92544	0.97						93503	6.96						82132	0.88
	593799	95.63	644003	97.75	80120	2.14						80217	51.32		745548	96.67	745547	86.69	91856	2.9						77502	1.12						93745	0.63						94704	0.94						82455	3.08
	608132	95.65	645164	97.89	80219	1.28						81970	84.84		750220	95.96	750219	87.28	93002	5.01						77916	0.76						94891	0.64						95850	4.42						82831	1.71
	610666	22.85	646867	98.16	80722	1.44						82279	52.6		758296	96.63	758295	89.27	93385	8.04						77976	0.67						95274	0.56						96233	6.1						83151	0.62
	612032	97.4	651795	95.3	80728	1.31						82526	84.55						95841	8.27						78969	0.33						97730	0.76						98689	3.08						84257	0.54
	629131	95.75	651803	76.04	82480	1.33						83168	84.79						97072	7.39						79555	0.34						98961	1.27						99920	8.21						84657	0.61
	644070	97.03	654047	97.5	82789	0.56						83188	86.74						97195	58.11						79750	0.84						99084	1.58						100043	5.33						84683	0.7
	646909	96.99	654527	98.25	83036	1.44						84248	85.38						98486	4.07						79894	1.45						100375	0.8						101334	3.93						84761	1.68
	647068	97.82	655261	97.28	83123	1.13						85569	83.86						98555	5.47						79953	0.49						100444	1.18						101403	2.52						86034	0.09
	650397	48.09	669694	95.62	83678	83.73						85649	89.88						98856	27.65						80309	0.58						100745	15.84						101704	20.77						86310	0.72
	653720	97.14	670384	95.48	83698	1						85713	84.41						98939	5.06						80516	0.49						100828	0.3						101787	3.66						86461	0.27
	653908	97.69	673917	94.91	84758	1.3						85722	78.54						100406	3.77						80568	0.83						102295	0.32						103254	1.53						87298	1.36
	654057	96.92	685124	96.14	86082	1.61						86106	66.27						102061	3.77						81201	1.35						103950	1.44						104909	3.98						87671	0.92
	655341	97.36	693514	96.98	86091	21.23						86693	72.34						103092	10.84						81480	1.85						104981	0.79						105940	5.85						88188	1.08
	666779	98.53	709508	95.15	86162	9.57						87246	90.39						103582	11.44						82490	2.29						105471	1.58						106430	10.79						89237	0.27
	668930	96.8	725249	97.8	86226	1.11						88447	51.86						103865	4.79						83459	0.77						105754	1.14						106713	2.92						89298	0.27
	681476	96.66	732452	97.17	86235	0.41						89593	83.5						106310	12.2						84768	1.58						108199	0.11						109158	10.21						89785	0.17
	706884	92.25	758863	97.42	86619	2.65						89976	82.45						106628	7.91						84984	1.71						108518	0.8						109477	6.79						91124	0.18
	710925	95.2	767151	95.19	87206	0.54						92429	87.38						106706	11.36						85199	0.7						108596	2.61						109555	8.41						91502	1.33
	741259	97.21	768312	95.72	87485	0.27						93660	74.13						108045	7.55						86333	2.52						109935	0.37						110894	3.35						91700	0.63
	745943	96.74	768852	93.45	87759	1.1						93783	83.89						109029	11.69						86678	0.79						110919	0.24						111878	6.47						92249	2.03
	754021	96.04	774801	96.61	88959	0.69						94117	83.82						109107	13.06						87181	0.52						110997	6.01						111956	7.57						92714	1.78
	777201	95.21	774924	96.09	90488	1.37						95074	69.89						109890	6.59						87187	0.43						111781	1.2						112740	6.39						93082	1.22
					92943	1.17						95143	75.84						110018	15.28						88940	1.05						111909	0.94						112868	7.72						93800	0.51
					94175	4.52						95444	86.73						110889	9.16						89249	0.68						112780	0.58						113739	7.11						94645	0.5
					94298	1.45						95527	65.46						112735	4.56						89496	2.23						114626	0.35						115585	3.85						94669	0.94
					95596	55.65						96994	45.04						113994	6.72						90138	1.12						115885	1.61						116844	6.05						99341	0.33
					95665	0.86						98649	67.39						114136	1.83						90158	0.94						116027	0.87						116986	1.98						100172	0.26
					95966	11.06						98961	86.39						114706	3.94						91218	2.37						116597	0.38						117556	1.34						100212	0.17
					96049	0.14						99680	53.44						115378	8.53						92542	0.52						117269	0.49						118228	4.23						100599	0.95
					97516	0.44						100170	67.76						115895	6.3						92551	1.31						117786	0.7						118745	5.82						100782	0.77
					99171	1.79						100453	74.12						116188	9.28						92622	1.49						118079	0.92						119038	6.07						103957	0.34
					99483	1.37						102897	84.94						117000	14.03						92686	0.69						118891	0.8						119850	6.66						104192	0.85
					100202	1.97						103216	83.33						117104	5.57						92695	0.6						118995	0.33						119954	5.04						104272	1.2
					100692	0.77						103294	88.14						117515	18.39						93079	1.29						119406	1.68						120365	5.56						105032	1.56
					100975	1.99						104633	75.74						118085	4.69						93666	1.03						119976	0.64						120935	0.49						106452	0.43
					103421	0.15						105164	83.02						118815	2.56						93945	4.08						120706	0						121665	2.11						107366	1.01
					103741	1.53						105618	85.77						119736	12.66						94219	0.61						121627	0.98						122586	7.77						107577	2.56
					103819	0.29						105652	78.23						120053	10.72						95419	0.26						121944	1.35						122903	6.64						108348	0.87
					105167	0.89						105696	86.54						120069	11.85						96565	0.44						121960	1.12						122919	7.09						108911	1.26
					106150	2.39						106480	72.56						121931	4.8						96948	1.07						123822	0.22						124781	4.31						108945	2.3
					106228	1.33						106608	64.83						122722	3.68						99404	1.22						124613	0.61						125572	2.44						109874	1.59
					107012	0.87						107479	79.76						123409	9.14						100636	1.51						125300	3.09						126259	3.65						110436	0.52
					107140	3.57						109197	67.92						123510	0.5						100759	1.16						125401	0.34						126360	0.84						111740	0.36
					108011	0.43						110591	79.86						123595	9.44						102050	2.15						125486	1.04						126445	8.34						111878	0.54
					109858	3.15						111300	83.39						126181	14.2						102119	0.54						128072	1.32						129031	4.09						112649	1.08
					110008	1.58						111957	65.95						126217	13.33						102420	13.12						128108	1.06						129067	5.12						112730	0.63
					111118	0.59						112474	83.33						126361	7.73						102503	0.36						128252	1.31						129211	3.33						113986	2.84
					111260	1.33						112767	82.35						126382	13.61						103970	0.92						128273	1.32						129232	2.06						114286	0.88
					111830	1.04						113579	86.66						126556	3.54						105625	1.46						128447	0.97						129406	1.08						114609	1.17
					112501	1.14						113683	78.41						126706	4.28						105937	0.92						128597	1.59						129556	1.08						115220	1.28
					113018	0.59						113778	80.09						127009	5.67						106656	2.14						128900	2.91						129859	3.94						115574	0.89
					113311	0.58						114094	80.15						127073	7.04						107146	1.52						128964	0.96						129923	3.33						116875	0
					114123	1.16						114664	85.25						128326	6.63						107429	1.26						130217	0.86						131176	2.32						117487	0.43
					114638	2.51						115404	65.05						128689	9.22						109873	0.09						130580	0.73						131539	2.42						118079	0.51
					114806	2.04						116325	81.2						128728	6.8						110192	0.93						130619	1.27						131578	3.96						118094	0.34
					115208	0.73						116642	73.01						129157	13.84						110270	1.02						131048	0.99						132007	6.6						118154	0.25
					115946	0.62						116658	78.11						129247	7.61						111609	1.03						131138	1.1						132097	5.03						118228	0.6
					116867	0.92						116831	80.98						129592	4.76						112593	0.46						131483	1.1						132442	4.2						118256	0.26
					117184	2.12						118520	85.15						130452	8.66						112671	1.13						132343	1.77						133302	1.77						119434	0.86
					117200	1.87						119311	56.76						130892	6.33						113455	1.6						132783	0.89						133742	4.25						119626	0.6
					117373	1.06						119998	79.59						131120	6.33						113583	0.65						133011	1.3						133970	3.83						119905	0.26
					119062	2.28						120099	27.74						132957	12.3						114454	0.82						134848	1.15						135807	6						120998	1.5
					119853	0.47						122769	60.89						133311	6.99						116165	2.93						135202	0.67						136161	2.62						121229	0.44
					120540	4.6						122805	79.5						133575	4.47						117560	2.29						135466	0.79						136425	1						121649	1.36
					120641	1.05						122949	87.48						134336	2.2						117702	0.81						136226	0.5						137185	1.18						121872	0.98
					120726	0.89						122970	67.8						134639	3.56						118269	0.27						136529	2.01						137488	2.21						121937	0.97
					123312	9.45						123144	74.42						134741	3.56						118929	2.07						136631	0.88						137590	0.87						123646	0.99
					123348	2.24						123294	76.69						136599	8.33						119446	0.28						138489	1.24						139448	3.35						125339	2.04
					123492	1.51						123597	87.31						136623	5.72						119739	0.18						138513	0.37						139472	3.65						125442	2.07
					123687	0.6						123661	83.11						136698	2.48						120551	1.23						138588	0.37						139547	3.74						125448	2.55
					123837	1.24						124914	77.08						137148	23.94						120655	1.22						139038	0.74						139997	2.14						125642	1.27
					124140	4.28						125277	76.19						137532	6.18						120750	0.84						139422	1.26						140381	3.14						126475	1.19
					124204	0.15						125316	77.17						137811	2.06						121066	0.76						139701	0.5						140660	1.5						126877	0.26
					125457	0.3						125745	60.05						138029	20.26						121636	0.83						139919	0.62						140878	4.6						127041	0.62
					125820	0						125835	79.1						138524	9.42						122366	0.28						140414	0.64						141373	4.28						129205	0.62
					125859	3.03						126180	56.01						139374	8.45						123287	0.64						141264	0.63						142223	5.01						129573	2.28
					126288	1.52						127040	71.52						139912	10.9						123604	1.03						141802	0.13						142761	2.96						129720	0.44
					126378	0.3						127480	67.49						142561	13.42						123620	2.23						144450	1.39						145409	5.47						130259	76.2
					126723	1.7						127708	50.35						142750	9.82						125482	0.82						144639	0.75						145598	6.84						130704	0.98
					127583	0.62						129545	84.57						142978	12.18						126273	0.94						144867	0.38						145826	0.99						131222	1.35
					128023	0.15						129899	65.8						143465	6.35						126960	3.52						145354	0.89						146313	2.74						131378	0.72
					128251	2.57						130163	66.31						143507	6.82						127061	0.64						145396	1.29						146355	4.19						131559	0.45
					130088	12.32						130923	48.66						144080	4.77						127146	0.82						145969	0.39						146928	2.13						132720	2.15
					130442	0.74						131226	52.04						144252	5.8						129732	0.38						146141	0.66						147100	1.69						133700	0.35
					130705	0.3						133184	69.64						144988	0.9						129768	1.33						146877	0.26						147836	0.34						135657	1
					131465	0.94						133283	72.95						145762	12.04						129912	0.83						147651	1.27						148610	6.17						136138	0.36
					131768	0.96						133733	74.94						145947	3.39						129933	17.85						147836	0.25						148795	1.72						136256	0.45
					131870	0.94						134117	81.47						146577	7.25						130107	0.57						148466	0.86						149425	3.32						136298	2.84
					133726	1.11						134396	61.26						147034	7.99						130257	0.67						148923	0.34						149882	0.87						136402	0.71
					133750	0.48						134614	88.98						147251	3.65						130560	2.12						149140	1.03						150099	0.77						137033	1.68
					133825	0.32						134963	6.9						147425	4.75						130624	1.05						149314	1.52						150273	2.65						138242	0.46
					134275	10.68						135109	76.96						147709	8.37						131877	0.86						149598	0.94						150557	4.15						138920	0.65
					134659	1.33						135960	79.42						148469	23.36						132240	0.38						150358	0.64						151317	3.14						140279	0.73
					135156	0.31						136498	80.13						148513	8.33						132279	0.86						150402	0.25						151361	4.66						141369	6.89
					135651	0.79						139335	75.97						148604	7.69						132708	0.96						150493	1.93						151452	4.83						143137	1.2
					136501	1.08						139563	73.62						149101	6.59						132798	0.95						150990	0.89						151949	1.86						143879	1.37
					137039	0.15						140050	66.1						149136	31.02						133143	0.75						151025	1.16						151984	5.47						144887	0.78
					139687	2.93						140092	67.85						149359	9.21						134003	3.46						151248	0.52						152207	4.85						145497	2.43
					139876	0.91						140665	68.84						149414	6.71						134443	0.38						151303	1.02						152262	4.82						146013	1.97
					140104	0						141574	12.76						149458	8.84						134671	2.09						151347	1.29						152306	3.26						146396	0.47
					140591	0.3						142349	67.13						149702	6.68						136508	0.39						151591	3.6						152550	6.74						146859	0.89
					140633	0.61						142534	61.42						149971	7.11						136862	0.9						151860	0.38						152819	3.87						147160	0.81
					141206	0.76						143164	69.44						150203	5.54						137126	0.62						152092	0.65						153051	4.15						147937	0.71
					142115	0.15						143621	75.38						150272	1.27						137886	0.29						152161	0.13						153120	1.57						148451	1.8
					142890	0						143835	58.08						151222	7.88						138189	1.48						153111	1.39						154070	1.18						148573	0.26
					143075	0.61						144009	70.27						151331	4.05						138291	0.48						153220	2.1						154179	5.02						148805	0.45
					143705	1.34						144293	78.46						151337	3.93						140149	0.88						153226	1.04						154185	3.61						149003	0.62
					144162	0.14						145053	75.37						151510	23.51						140173	0.49						153399	0.25						154358	2.62						149844	1.27
					144376	0.28						145097	76.95						151957	12.08						140248	60.99						153846	3.57						154805	4.84						151008	0.53
					144550	1.18						145188	72.92						152176	8.79						140696	1.17						154065	0.63						155024	4.13						151250	0.26
					144834	0.57						145685	70.86						152623	5.24						141080	2.3						154512	0.63						155471	1.99						151438	0.63
					145594	2.22						145720	83.85						153632	5.56						141359	0.68						155521	1.83						156480	7.11						151595	1.5
					145638	0.3						145943	76.56						153815	10.97						141577	0.1						155704	1.71						156663	4.35						151922	0.35
					145729	0.93						145998	80.56						153873	5.49						142072	1.2						155762	0.6						156721	2.17						152281	1.4
					146226	1.37						146042	83.33						155595	4.01						142922	0.69						157484	0.36						158443	1.41						152454	1.9
					146261	1.68						146286	87.89						155894	2.34						143460	0.1						157783	0.83						158742	1.05						153016	1.86
					146484	2.2						146555	68.33						157381	6.11						146108	1.11						159270	1.66						160229	3.2						153045	1.19
					146539	1.26						146787	72.15						159253	12.14						146297	0.9						161142	1.61						162101	5.21						153746	0.54
					146583	2.52						147806	81.91						159533	7.65						146525	0.39						161422	3.62						162381	5.96						154349	0.71
					146827	1.77						148094	70.87						160797	3.6						147012	0.78						162686	1.44						163645	1.67						154928	0.18
					147096	0.6						148541	87.08						161172	7.47						147054	1.88						163061	1.47						164020	4.18						155317	0.79
					147328	1.07						148760	78.41						161615	4.38						147627	0.3						163504	0.48						164463	2.99						155701	0.44
					148347	0.44						149207	65.87						163298	13.73						147799	0.79						165187	3.17						166146	5.1						156604	1.06
					148456	2.31						150216	57.85						163727	4.13						148535	0.19						165616	0.6						166575	2.57						158277	0.81
					148462	1.41						150457	75.96						164246	7.07						149309	0.59						166135	0.75						167094	2.61						159035	0.54
					148635	0.29						151713	86.82						164660	8.48						149494	0.78						166549	1.97						167508	2.54						159725	0.57
					149082	4.58						152179	57.65						165580	6.55						150124	0.98						167469	0.25						168428	3.43						160364	0.82
					149301	0.3						152478	9.5						166106	4.01						150581	0.19						167995	0.73						168954	1.87						160384	0.91
					149748	0.73						153181	61.76						166241	21.88						150795	0.38						168130	5.56						169089	8.62						161930	0.37
					150757	2.54						153965	79.72						166749	4.45						150969	0.79						168638	0.24						169597	0.24						162044	0.65
					150940	5.06						155837	85						167315	6.02						151253	0.76						169204	0.97						170163	3.9						162152	0.28
					150998	0.44						156117	73.7						168103	8.89						152013	0.58						169992	0.45						170951	7.07						162693	4.39
					152720	0.73						157381	89.05						168271	5.49						152057	0.1						170160	0.89						171119	3.39						163265	0.85
					153019	0.15						157756	67.86						168974	4.03						152148	0.58						170863	1.83						171822	1.77						164405	1.18
					154506	1.4						158199	50.39						169226	3.88						152645	0.5						171115	0.67						172074	2.25						164468	1.26
					156378	34.07						159158	83.33						170086	8.75						152680	0.8						171975	1.21						172934	2.28						166416	0.89
					156658	3.9						159882	86.69						170779	6.14						152903	1.2						172668	0.88						173627	3.92						166449	0.67
					157922	1.05						160311	84.18						171921	9.32						152958	1.03						173810	2.07						174769	3.15						168100	0.79
					158297	1.52						160830	85.04						172750	13.41						153002	1.72						174639	4.17						175598	10.46						168930	1.38
					158740	1.06						161244	74.51						174081	10.06						153246	4.46						175970	0.95						176929	3.62						169155	1.7
					160423	0.44						162164	81.18						174908	2.85						153515	0.91						176797	0.74						177756	1.83						170689	5.96
					160852	0.29						162690	63.64						175372	1.75						153747	0.2						177261	0.98						178220	2.19						171401	0.29
					161371	0.9						162825	89.5						175498	1.76						153816	0.3						177387	1.47						178346	1.09						171760	0.39
					161785	2.62						163333	55.45						176083	5.34						154766	1.07						177972	0.49						178931	1.7						172310	0.39
					162705	0.74						163899	83.84						176240	7.42						154875	2.09						178129	1.25						179088	2.2						172421	0.49
					163231	0.6						164687	79.61						176248	5.53						154881	1.11						178137	0.61						179096	2.51						172703	0.68
					163366	3.01						164855	86.05						176311	2.4						155054	0.29						178200	0.5						179159	3.55						173178	0.38
					163874	0.45						165558	45.48						176595	6.68						155501	2.2						178484	2.39						179443	3.58						173235	0.28
					164440	1.07						165810	61.61						176665	28.01						155720	0.29						178554	0.62						179513	2.59						173952	0.1
					165228	1.06						166670	92.4						176752	9.74						156167	0.49						178641	0.61						179600	6.58						175868	0.67
					165396	3.19						167363	63.7						176962	3.81						157176	1.17						178851	0.24						179810	2.02						175982	0.39
					166099	1.56						168505	89.99						177730	7.85						157359	1.76						179618	0.95						180577	5.59						176121	0.57
					166351	0.31						169334	84.18						177914	7.35						157417	0.57						179802	1.18						180761	5.63						176514	0.29
					167211	1.19						170665	75.42						179865	14.32						159139	0.29						181755	1.29						182714	6.13						176703	0.1
					167688	1.36						171492	68.18						180179	7.36						159438	0.41						182069	1.77						183028	3.57						177545	0.87
					167904	1.02						171612	67.82						181546	2.44						160925	1.37						183436	1.39						184395	2.97						177745	0.79
					169046	2.29						171956	70.05						181939	18.7						162797	1.75						183829	0.38						184788	3.74						180179	0.78
					169875	8.53						172082	6.12						181987	3.53						163077	3.86						183877	1.01						184836	2.24						180255	0.2
					171206	0.93						172667	77.22						182002	3.34						164341	1.12						183892	0.5						184851	2.65						180442	1.51
					172033	1.62						172824	86.18						182635	11.68						164716	2.66						184525	1.81						185484	4.36						180772	2.85
					172497	1.28						172832	77.04						183265	4.49						165159	0.1						185155	1.42						186114	2.39						180829	0.2
					172623	0.47						172895	69.84						184786	9.78						166842	0.4						186676	1.49						187635	3.22						180919	0.4
					173217	3.44						173179	86.85						184872	13.9						167270	0.5						186762	2.65						187721	7.12						181134	0.6
					173374	6.16						173249	86.23						184978	17.03						167789	0.8						186868	8.15						187827	12.21						181956	0.9
					173382	3.67						173336	81.47						185050	20.89						168203	0.6						186940	14.58						187899	23.75						181980	0.49
					173445	0.82						173546	81.31						185842	5.61						169123	0.39						187732	0.24						188691	2.3						182126	0.49
					173729	1.3						174313	77.44						186033	6.44						169649	0.87						187923	1.91						188882	4.41						182170	0.8
					173799	2.42						174497	84.16						186288	3.07						169784	5.06						188178	0						189137	0.9						182316	2.28
					173886	0.63						176450	73.73						186396	6.62						170223	0.1						188286	2						189245	6.49						183858	0.39
					174096	1.57						176764	81.62						186432	43.87						170292	0.2						188322	3.66						189281	4.27						184898	1.56
					174862	1.8						178131	70.19						186441	7.36						170858	1.19						188331	0.86						189290	3.43						185210	1.09
					175046	1.56						178524	82.6						186499	11.36						171647	0.3						188389	1.11						189348	3.88						185501	4.3
					176999	0.62						178587	70.94						186780	5.42						171815	0.79						188670	0.48						189629	1.82						186302	27.11
					177313	1.36						179220	74.5						186894	3.2						172518	1.58						188784	0.36						189743	1.1						186311	2.37
					178680	0.8						179614	72.21						186907	3.66						172770	0.68						188797	0.24						189756	1.86						186446	0.91
					179073	0.97						179852	84.88						187084	22.98						173630	1.18						188974	1.15						189933	2.38						186953	0.2
					179121	0.82						181372	51.94						187982	3.01						174323	2.08						189872	0.26						190831	2.97						187284	0.7
					179136	0.32						181458	77.83						188146	8.16						175464	1.4						190036	0.13						190995	3.75						187590	0.41
					179769	3.83						181564	68.67						188558	6.79						176293	4.53						190448	0.38						191407	2.76						190461	0.31
					180162	2.26						181636	57.76						188639	2.68						177624	1.11						190529	0.38						191488	1.59						190773	1.15
					180400	0.96						182428	52.97						188687	2.97						178451	0.61						190577	0.38						191536	1.12						191571	2.73
					181919	8.47						182599	64.82						188755	7.95						178571	0.81						190645	3.05						191604	4.63						191617	1.25
					182005	1.94						182619	64.81						189330	8.55						178914	0.61						191220	0.64						192179	2.08						192028	0.97
					182111	10.47						182844	47.59						189894	6.99						179040	1.79						191784	1.24						192743	4.77						192091	1.74
					182183	3.57						182874	64.71						190554	5.51						179625	0.49						192444	2.34						193403	5.93						192264	3.96
					182975	0.76						182982	79.67						191041	11.2						179782	0.61						192931	0.65						193890	5.06						192398	0.1
					183146	39.73						183027	87.6						192088	3.95						179790	0.3						193978	0.25						194937	1.81						193186	3.98
					183166	3.37						183085	88.39						192125	3.66						179853	0.6						194015	3.78						194974	5.55						193490	1.17
					183391	42.33						183297	88.43						192937	3.42						180137	1.92						194827	0.25						195786	0.66						194858	6.32
					183421	0.6						183480	78.26						193180	7.18						180207	0.3						195070	0.51						196029	1.02						194939	1.58
					183529	4.85						183493	56.49						193800	4.39						180294	0.49						195690	0.38						196649	1.47						196005	1.5
					183574	84.27						183670	83.2						194200	5.03						180504	1.29						196090	0.25						197049	0.91						196092	0.97
					183632	1.42						184570	86.32						194431	7.03						181269	1.53						196321	0.26						197280	4.63						196104	0.21
					183844	1.49						184734	75.21						194531	8.58						181453	0.89						196421	3.94						197380	4.61						196176	3.53
					184027	0.15						185146	83.76						196159	50.42						183406	1.2						198049	1.74						199014	4.61						196299	0.97
					184040	0.59						185227	75.15						197094	2.84						183720	1.2						198984	0.73						199950	1.87						197513	0.33
					184217	3.2						185275	78.59						197788	9.27						185087	1.12						199678	2.36						200644	4.2						197657	0.87
					185117	0.47						185343	90.27						197835	3.54						185480	1.42						199725	0.49						200691	1.52						198360	0.66
					185281	0.15						185918	72.04						198548	3.31						185528	1.11						200438	1.58						201404	4.4						198370	0.55
					185693	0.31						186482	85.55						199029	9.8						185543	0.5						200919	1.21						201885	2.73						198694	1.43
					185774	0.47						187142	75.84						199066	6.16						186176	2.06						200956	1.6						201922	6.28						198993	0.32
					185822	0.63						187629	77.76						199459	5.5						186569	0.5						201349	1.83						202315	3.75						200099	2.5
					185890	3.8						188676	72.46						200171	17.86						186807	1.34						202061	2.87						203027	9.09						200546	0.53
					186465	0.47						188713	82.46						200252	8.06						188328	0.91						202142	2.28						203108	3.43						201874	0.32
					187029	40.77						189525	76.47						200984	14.29						188414	1.33						202874	2.4						203840	4.76						201979	0.65
					187689	2.56						189768	89.18						202551	2.82						188520	4.68						204441	0.88						204918	1.7						201994	1.19
					188176	1.75						190385	87.93						202716	9.54						188592	2.49						204606	0.87						205401	5.27						202585	0.42
					189223	0.16						191016	65.75						202758	9.3						189384	0.59						204648	0.49						205416	3.59						202676	0.32
					189260	0.32						191116	66.94						203523	4.75						189398	1						205413	0.13						205908	2.39						203554	0.85
					190315	0.48						192750	83.8						203868	5.71						189575	2.36						205758	0.38						206346	2.36						203608	0.65
					190935	20.58						193686	36.49						204173	3.81						189800	0.2						206063	1						206562	2.15						204702	1.15
					191335	3.1						194380	77.6						204834	4.95						189830	0						206724	1.27						207261	1.14						205781	0.5
					191566	1.31						194427	57.97						205539	6.82						189938	3.91						207429	1.58						207966	2.77						206262	1.03
					193300	2.64						195621	80.96						206127	26.45						189983	1.21						208017	1.02						208554	5.64						206458	1.28
					194236	0.64						195658	64.35						209683	4.8						190041	1						211573	0.82						212110	3						207524	2.22
					194930	2.5						196051	76.41						209838	15.71						190253	0.79						211728	4.25						212265	9.07						207893	1.3
					194977	0.5						196763	83.8						210405	12.44						190436	0.1						212295	4.35						212832	7.83						208417	0.22
					195690	1.13						196844	65.49						210700	6.31						190449	0.2						212590	0.27						213127	2.26						209930	1.31
					196171	0.79						197576	82.05						210973	5.45						190626	0.91						212863	0.28						213400	6.88						210012	0.76
					196208	1.44						199071	8.31						211649	21.53						191526	0.72						213539	1.68						214076	9.27						211143	2.85
					196601	1.13						199173	54.61						212713	12.47						191690	0.4						214603	0.4						215140	3.5						211336	0.43
					197313	1.78						199680	64.75						212917	14.39						192102	0.4						214807	0.67						215344	7.39						211433	4.44
					197394	2.48						200574	64.62						213194	1.64						192183	0.41						215084	1.06						215621	3.87						211723	0.85
					198126	5.61						200823	81.13						213639	7.38						192231	0.4						215529	1.83						216066	5.52						213531	0.54
					199204	1.47						201407	74.82						213915	5.01						192299	1.01						215805	1.49						216342	5.45						216160	0.33
					199687	2.92						204492	59.6						214303	18.3						192874	0.5						216193	3.07						216730	10.98						216370	0.65
					199702	0.64						204647	75.9						216331	2.45						193438	1.8						218221	1.94						218758	4.17						216536	0.54
					200194	0.49						205214	81.15						217045	4.88						193534	0.6						218935	1.23						219472	3.7						216841	0.85
					200632	0.65						205509	68.65						217768	13.09						194098	2.13						219658	0.27						220195	7.42						216880	0.87
					200848	0.48						205782	48						218180	13.61						194585	1.76						220070	3.23						220607	5.48						216982	0.86
					201547	1.49						206458	76.46						218213	8.19						195632	0.1						220103	0.79						220640	4.99						217222	2.69
					204661	0.79						207522	81.62						218282	8.12						195669	0.7						220172	0.79						220709	5.02						217343	0.85
					206761	62.79						207726	78.45						218342	3.06						196481	0.2						220232	0.26						220769	2.56						219291	0.31
					207156	0						208003	76.83						219478	4.93						196724	13.74						221368	1.13						221905	2.38						219457	0.1
					209174	0						208448	85.68						220172	7.53						197342	1.45						222062	0.57						222599	4.22						219928	0.31
					210172	0						208724	59.36						220816	0.8						197742	0.51						222706	0.27						223243	0.74						220926	2.11
					211920	0						209112	81.53						221026	5.25						197973	1.36						222916	0.67						223453	3.42						221436	0.2
					214387	1.18						211142	65.76						221671	8.16						198073	2.78						223561	0.13						224098	5.61						221883	0.68
					217328	0.21						211856	49.02						221845	15.43						199707	1.24						223735	1.5						224272	5.17						222905	0.19
					218623	0.93						212579	74.27						222607	5.15						200644	0.81						224497	1.69						225034	2.39						223552	0.81
					218983	0.18						212991	72.99						222612	5.54						201338	2.34						224502	0.95						225039	4.53						223659	0.3
					221129	0.39						213024	76.32						223689	18.68						201385	0.72						225579	3.71						226116	8.71						223801	0.1
					222262	1.39						213093	66.59						224140	11.7						202098	1.61						226030	0.54						226567	7.82						224311	0.1
					222656	0.2						213153	47.7						224771	11.55						202579	0.39						226661	0.68						227198	7.62						225881	0
					223194	0.77						214289	66.74						224894	6.41						202616	1.11						226784	0.68						227321	3.51						225940	0.1
					224302	1.23						214983	61.85						225816	11.2						203009	1.91						227706	0.73						228243	4.75						226703	0.29
					224742	1.33						215627	19.83						227254	7.89						203721	2.58						229144	0.58						229681	3.48						228191	0.79
					224897	2.57						215837	77.06						228076	56.55						203802	0.98						229966	1.15						230503	4.09						228432	3.05
					225464	2.77						216481	83.24						228601	5.91						204534	1.6						230491	0.29						231028	5.12						229100	0.49
					225759	0.17						216655	87.33						228661	42.26						206101	0.89						230551	2.94						231088	3.07						229520	0.19
					226032	0.66						217417	50						229156	70.99						206266	1.08						231046	0.15						231677	3.98						230417	0.39
					226708	2.38						217422	66.45						229250	6.63						207073	0.2						231140	0.29						232028	1.39						231941	0.31
					227772	0.17						218499	70.92						229601	8.4						207418	1.11						231491	0.15						232229	8.8						232385	0
					227976	0.51						218950	83.81						229802	10.44						207723	0.4						231692	0.3						232667	1.35						232453	0.62
					228253	0.51						219581	76.27						230240	4.59						208384	1.3						232130	0.45						232798	3.68						233055	1.41
					228698	2.04						219704	77.96						230371	5.88						208840	0.59						232261	1.05						233751	2.66						233163	0.2
					228974	0.67						220626	54.75						231324	6.86						210004	1.37						233214	0.32						234436	5.13						234586	0.21
					229362	2.17						222064	70.45						232009	4.96						211498	0.2						233899	0.31						235441	3.02						235255	0.82
					232103	0.82						223412	78.15						233014	5.85						213236	1.06						234904	0.77						236719	4.27						236644	0.62
					232826	0.67						223967	74.42						234292	1.32						213391	3.14						236182	0.3						237733	3.84						236821	1.69
					233238	14.92						224061	71.98						235306	4.81						213958	3.44						237196	0.63						237929	3.82						237160	1.6
					233271	5.94						224412	53.17						235502	4.12						214253	0.73						237392	1.61						237952	5.62						237773	0.61
					233340	1.35						224613	74.67						235525	5.77						214526	0.41						237415	1.95						238012	0.63						237790	1.13
					233400	0.34						225051	61.88						235585	3.67						215202	1.36						237475	0.95						238516	4.76						237907	0.4
					234536	1.82						225182	63.61						236089	8.8						216266	0.72						237978	0.32						238556	3.62						238927	0.61
					235230	0.36						225618	60.53						236129	8.68						216470	0.82						238018	2.81						239841	1.88						238945	0.51
					235874	0.34						226820	79.27						237414	11.55						216747	0.92						239303	0.94						240720	4.57						239293	0
					236084	1.44						227825	55.8						238293	6.54						217192	9.19						240182	1.54						241645	3.44						240520	0.95
					236729	0.34						229103	53.96						239218	10.12						217468	1.22						241107	2.02						241659	0.87						241142	0.64
					236903	2.31						230117	61.83						239232	3.18						217856	9.9						241121	0.31						242362	5.56						241822	0.88
					237664	6.25						230313	73.06						239935	5.61						219884	0.51						241824	1.45						242644	4.89						242192	0.31
					237669	11.14						230336	66.96						240217	8.52						220598	0.61						242106	1.15						243246	2.71						243065	1.59
					238746	1.42						230396	56.86						240819	7.25						221321	0.81						242708	0.16						243686	5.29						243409	2.71
					239197	0						230899	80.6						241259	10.47						221732	1.34						243148	1.85						243879	2						243640	4.1
					239828	0.51						230939	64.18						241452	3.07						221765	1.73						243341	1						245503	1.38						244417	1.08
					239951	1.03						232224	64.38						243076	2.36						221834	1.03						244965	0.86						245790	3.04						244916	0.96
					240873	3.83						233103	72.67						243363	7.29						221894	0.6						245252	1.52						246105	2.96						245225	0.52
					242311	0.86						234028	74.71						243678	3.51						223030	1.13						245567	0.84						246183	4.07						245725	1.65
					243133	1.95						234042	66.57						243756	4						223724	1.57						245645	0.83						246225	2.29						245771	2.16
					243658	0.52						234745	69.84						243798	2.25						224368	0.1						245687	0.17						246818	1.99						246503	0.2
					244213	0.7						235629	31.4						244391	3.1						224578	0.81						246280	0.17						247205	9.35						246739	0.79
					244307	0.53						236069	54.21						244778	9.97						225225	0.2						246667	5.15						247599	9.74						247181	0.99
					244658	0.36						236262	37.08						245172	7.98						225399	3.02						247061	0.33						247656	4.35						247223	2.31
					244859	0.88						237886	35.85						245229	10.83						226160	1.31						247118	0.17						248344	1.25						247682	0.9
					245297	0.17						238173	60.2						245917	4.09						226165	0.84						247806	1.02						248722	1.57						247938	0.3
					245428	1.24						238488	48.57						246295	2.38						227242	0.96						248184	0.34						249401	9.58						248136	0.1
					247066	0.86						238566	70.18						246974	17.95						227693	0.1						248863	5.08						249691	6.74						248481	1.77
					248071	0.69						238608	75.93						247264	11.75						228324	0.21						249153	0.17						249778	4.27						251048	0.4
					250363	0.5						239201	49.83						247351	7.26						228447	0.11						249240	1.23						249868	7.63						252998	1.25
					250559	0.51						239588	78.64						247441	6.75						229369	0.84						249330	0						250418	3.65						253444	0.41
					250582	1.69						239982	73.31						247991	5.05						230806	0.41						249880	1.72						251214	4.52						254407	0.31
					250642	8.99						240039	85.55						248787	3.94						231629	2.58						250676	0.33						252722	2.83						255022	1.58
					251145	0						240727	77.06						250295	5.12						232154	1.04						252184	0.47						252901	3.06						256003	2.22
					252470	2.23						241105	66.57						250474	5.18						232708	0.52						252363	0.96						253004	6.62						256513	0.86
					253349	0.84						241784	74.64						250577	6.28						232802	0.72						252466	2.81						253775	4.33						257304	0.55
					254274	27.73						242074	79.36						251348	6.33						233153	0.41						253237	0.48						254372	3.12						257728	1.68
					254288	0.52						242161	74.39						251945	5.04						233354	0.51						253834	1.44						256574	8.46						257808	0.22
					254991	6.69						242251	65.64						254147	18.97						233792	0.32						256036	0.49						256988	1.15						257820	1.56
					255273	1.43						243597	71.76						254561	3.79						233923	0.93						256450	0.64						258575	5.11						258174	2.86
					255875	0.51						245104	64.4						256148	6.32						235561	0.51						258037	0						261417	1.44						258664	1.51
					256315	3.5						245283	76.55						258992	1.37						236566	1.42						260391	0.14						262614	5.03						258996	1.07
					256508	1.06						245386	68.77						260189	6.31						237844	0.51						261588	0.14						262928	0.5						259314	0.95
					258132	0.92						246157	72.85						260503	0.48						238857	0.82						261902	1.11						262939	3.64						259323	0
					258419	1.45						246754	66.58						260514	6.21						239053	0.71						261913	0.56						263982	2.71						259331	1.26
					258734	1.6						248956	80.11						261557	7.22						239076	1.34						262956	1.91						264135	8.62						260727	0.31
					258812	0.88						249370	53.23						261710	11.84						239136	0.91						263109	0.13						264315	10.71						261498	8.32
					258854	0.52						250960	58.33						261890	12.36						239639	0.61						263289	7.93						264699	3.29						261603	0.54
					259447	0.88						251286	69.29						262274	11.17						240964	0.83						263673	0.26						264879	0.93						262077	0
					259834	6						252009	74.47						262454	2.89						241843	0.71						263853	0.51						264981	5.28						262873	1.6
					259896	0.52						253010	48.8						262556	6.72						242768	1.01						263955	0.26						265038	24.24						262959	0.67
					260228	0.17						253251	67.67						262613	29.13						242782	0.4						264012	33.86						265547	2.39						263829	1.44
					260285	1.77						254163	82.58						263122	5.15						243485	1.21						264521	0.39						265823	6.43						264165	1.79
					260973	2.99						255219	62.09						263398	9.32						244368	0.1						264797	2.6						266225	1.34						265561	4.23
					261351	0.88						255378	5.87						263800	4.05						244808	1.83						265199	1.04						267636	1.49						266725	0.22
					261816	0.89						258681	58.63						265211	1.44						245001	1.02						266610	0.26						268205	1.4						267208	0.67
					262030	25.95						259878	63.68						265780	5.79						246625	0.51						267179	1.18						268714	2.77						267348	0.55
					262320	1.23						260192	5.69						266289	4.17						246912	0.92						267688	0.39						271359	3.82						267577	0.22
					262407	1.24						260203	62.59						268935	10.71						247227	0.71						270333	0.9						272380	4.02						268263	0.22
					262497	0.72						260856	83.86						269956	9.52						247305	0.39						271354	0.24						273624	3.06						268761	2.69
					263047	2.25						261237	87.92						271200	8.73						247347	0.6						272598	1.32						275181	4.98						269061	0.22
					263843	0.36						261246	84.31						271397	6.38						247940	0.2						272795	0.11						275712	8.03						269208	0.44
					265350	6.98						261399	85.57						272753	13.28						248327	4.05						274151	1.16						277623	8.61						269721	72.19
					265529	2.08						261963	78.85						273284	12.02						248389	0.3						274682	2.14						277734	2.98						269906	0.67
					265632	2.07						262143	66.15						275194	14.04						248721	0.4						276591	2.88						277973	1.66						270260	0.33
					267000	1.16						262245	74.57						275305	8.35						248778	1.5						276702	2.26						280041	3.47						270308	0.88
					269616	0.36						262302	75.9						275544	6.45						249466	0.39						276941	0.88						280267	2.04						270986	0.79
					271203	0.34						262811	61.48						277612	3.75						249844	0.39						279009	0.64						280726	2.84						271995	0.46
					272269	1.45						263087	75.74						277838	5.51						250309	0.69						279235	1.17						280966	0.73						273639	2.06
					274408	0.34						263108	69.15						278297	8.55						250523	13.41						279694	2.22						282982	11.23						273925	0.34
					274650	0.66						263489	47.28						278537	3.19						250813	1.15						279934	0.89						283039	9.05						274297	1.04
					275464	0.68						264900	43.53						280552	15.5						250900	0.38						281950	2.16						283606	7.19						276889	0.79
					275623	0						265469	59.91						281114	16.22						250990	0.19						282007	2.64						283885	2.53						277438	0.55
					277730	5.56						265978	77.38						281393	4.55						251540	1.5						282577	0.47						284296	4.49						277789	0.43
					278986	2.18						268623	80.34						281804	7.55						252336	0.29						282856	0.82						285352	6.4						277993	2.89
					280184	64.15						269644	79.59						282860	6.77						253841	0.28						283267	0.57						285704	3.42						278713	4.58
					280498	0.83						270277	79.07						283212	10.63						254020	1.67						284323	0.23						286239	6.19						279352	0.33
					280509	2.19						270888	60.22						283747	17.25						254123	13.26						284675	1.49						287251	18.79						279526	0.99
					281343	1.72						272446	85.67						284759	19.83						254894	0.66						285210	1.03						288434	3.56						280849	2.66
					281544	0.82						272725	73.79						285942	8.49						255491	1.64						286222	17.58						288770	2.78						281065	1.1
					281553	1.65						272977	86.57						286278	9.24						257693	0.57						287405	0.11						289343	5.95						281128	1.79
					281706	0.66						274540	88.19						286851	12.74						258107	0.68						287741	2.03						289887	2.48						281134	0.22
					281886	12.59						274894	87.17						287396	4.34						259691	0.58						288314	0.95						290041	0.56						281739	0.57
					282270	2						275002	79.13						287550	3.05						262501	0.09						288859	0.71						290102	5.13						282942	0.58
					282450	0.68						275027	81.58						287611	6.81						263697	0.48						289013	0.7						290672	4.31						283338	0
					282552	1.01						276397	83.08						288181	11.52						264011	0.47						289074	1.21						292464	75.49						283533	0.57
					282609	4.09						277212	84.64						290323	6.13						264022	0.66						289644	1.54						292697	5.71						283728	1.24
					283118	1.38						277315	83.49						290647	11.19						265065	1.79						291786	0.56						295371	1						283797	2.15
					283394	2.64						277965	65.15						292172	14.99						265218	0.19						292110	0.89						296788	3.27						284193	0.45
					283415	0.52						278454	79.72						292581	3.88						265398	8.57						293674	1.59						297599	2.99						284538	0.68
					283796	1.02						278572	11.05						293158	2.22						265782	0						294083	0.33						299292	6.36						285461	0.22
					285207	1.18						279580	79.18						293302	7.28						265962	0.37						294660	0.66						300573	4.38						285634	1.23
					285776	4.06						280737	78.48						293832	9.61						266064	0.28						294804	0.11						301762	5.59						286036	1.01
					286285	0.83						281853	88.23						294123	5.88						266121	1.98						295334	0.79						302846	6.12						286309	0.58
					288930	0.51						283134	79.94						294677	2.03						266630	0.57						295625	0.35						303142	2.83						287023	0.45
					289951	0.49						284827	85.96						295558	5.17						266906	3.28						296179	0.36						304461	4.59						287123	0.93
					290078	57.24						286746	25.35						296217	3.71						266927	0.87						297060	0.12						305180	5.35						287725	0.12
					290584	0.8						289415	59.1						296851	3.98						267308	50.48						297719	0.38						305214	3.55						288445	1.62
					291195	1.11						289648	71.63						296974	6.02						268719	3.65						298353	0.75						306031	4.8						290734	0.23
					292753	0.9						292734	76.28						298078	10.77						269288	0.66						298476	0.75						307404	7.52						291518	0.79
					293284	23.87						293259	86.01						298159	6.94						269797	0.46						299580	1.67						307429	4.04						292207	1.9
					295271	3.2						293538	87.54						298645	5.82						272440	1.15						299661	0.26						307537	7.37						292382	3.06
					295382	2.44						293949	72.29						300315	5.19						273461	0.38						300147	1.54						309012	3.86						294169	3.18
					298031	2.44						295005	92.41						300777	4.07						274094	0.37						301817	0.64						309336	9.71						294374	3.58
					301176	0.95						295357	81.55						300849	10.05						274705	1.23						302279	0.25						310900	6.35						295378	1.26
					303135	6.33						295892	89.76						300923	8.27						276263	48.63						302351	0.99						311309	3.04						295510	1.14
					303192	7.65						296903	82.78						302739	6.2						276704	0.86						302425	1.14						311886	2.69						295935	1.41
					303756	1.74						298086	82.16						303600	6.06						276794	2.62						304242	0.48						312030	3.45						297716	0.21
					304035	1.13						298422	82.22						303994	16.1						278704	3.28						305103	0.48						312560	3.19						298058	0.21
					304446	1.08						298995	79.47						304338	6.01						278815	1.78						305497	0.24						312851	2.63						298242	1.53
					305502	0.32						299540	82.06						305568	3.71						279114	0.59						305841	0.5						313405	2.43						298505	0.65
					305854	1.13						299694	80.48						306048	0.79						281061	2.1						307071	0.94						314286	3.22						298965	0
					306389	0.92						300325	88.62						306578	3.34						281118	1.72						307551	0.67						314945	2.56						299737	0.66
					307402	26.01						302011	76.7						306855	8.67						281687	0.47						308081	0.27						315579	4.34						299896	1.1
					308585	8.61						302146	81.38						307822	5						281966	2.47						308358	1.37						315702	2.59						300984	1
					308921	3.53						302869	74.6						307980	7.65						282377	1.96						309325	1.52						316806	7.55						303039	1.19
					309494	1.58						303193	88.55						308806	4.4						283433	1.03						309483	0						316887	2.36						303247	1.52
					310039	0.47						303625	74.88						309613	28.27						283785	1.32						310309	0.41						317373	3.27						304140	1.39
					310193	1.25						304734	70.53						309877	11.22						284320	0.47						311116	0.55						319043	2.34						304939	3.61
					310254	0.15						305143	54.41						309982	3.98						285332	16.18						311380	1.87						319505	1.37						305949	0.11
					310824	0.79						305720	63.72						310474	2.99						286515	0.38						311485	0.85						319577	5.31						306601	1.91
					312492	1.57						305864	76.7						311666	12.06						286851	1.98						311977	0.14						319651	5.51						307011	0.8
					312621	0.32						306395	60.69						315227	7.75						287424	1.06						313169	1.02						321467	1.53						307507	0.58
					313344	0.77						306686	76.77						317189	4.46						287969	2.49						315306	0.81						322328	3.44						307704	1.69
					313668	0.79						307240	63.85						318408	2.66						288123	0.48						315701	0.84						322722	4.19						308708	0.24
					314100	0.82						308121	60.5						319353	6.75						288184	0.57						317719	0						323066	2.07						311293	0.35
					315209	11.28						308780	70.96						319506	4.12						288754	2.04						318717	0.75						324296	1.11						311539	0.83
					315618	4.35						309414	81.63						319929	8.74						290896	0.19						320465	0.2						324776	0.37						311956	0.24
					316195	0.78						309537	68.13						320076	12.57						291220	2.12						322931	3.11						325306	1.49						312460	1.84
					316339	0.15						310054	71.67						320313	4.38						292784	0.88						325872	0.84						325583	3.06						312653	0.58
					316869	0.47						310641	80.84						320658	18.36						293193	0.39						327167	0.62						325771	5.07						313144	0.7
					317160	1.25						313407	81.01						320793	7.11						293770	0.97						327527	1.92						326550	4.69						313675	2.19
					317714	0.48						313481	86.05						320931	5.13						293914	0.96						329673	0.19						326708	5.09						314011	0.92
					318595	1.16						315297	31.41						321682	9.55						294444	0.58						330806	0.55						327534	3.48						314393	3.11
					319254	0.79						316157	79.61						322460	11.37						294735	0.79						331200	0.17						328341	2.24						314449	0.34
					319888	0.93						316593	87.15						323316	6.33						295289	0.4						331738	1.34						328605	4.17						315117	15.92
					320011	0.16						316937	59.8						324003	12.31						296170	0.2						332846	1.05						328710	0.83						315297	0.58
					321115	1.99						318168	75.43						324633	4.47						296829	1.17						335070	1.2						329202	3.11						315612	1.91
					321196	0.34						318648	31.56						325392	15.58						297463	0.39						338055	0.59						330394	3						315899	1.29
					321682	2.17						319455	83.56						325455	3.86						297586	0.39						339991	0.56						333956	5.83						316207	1.28
					323811	0.46						320422	85.81						325584	6.8						298771	0.3						340003	1.57						335918	2.75						316332	0.94
					323883	0.47						320525	78.79						325615	2.88						299257	1.35						340041	0.14						337137	1.86						316470	1.79
					323957	0.93						320580	38.78						325971	6.47						299765	2.07						340436	0.84						338082	4.67						317998	1.89
					325773	0.32						321406	78.64						326177	2.93						301378	0.6						341891	0.65						338235	4.34						319393	0.48
					326635	0.65						322213	83.48						326618	10.68						302005	0.2						342747	2.52						338658	3.79						320383	0.72
					327029	0.78						322582	62.29						326819	6.47						302077	1.11						343398	1.26						338805	6.28						320719	0.47
					327373	0.63						323074	62.87						327225	3.54						302151	0.6						343443	1.4						339042	1.98						320779	0.48
					328603	1.65						323989	77.76						327769	9.44						303967	0.61						343507	1.12						339387	5.36						322281	0.84
					329083	1.01						324027	75.32						327823	8.12						304828	1.04						343687	0.12						339522	4.29						323198	0.24
					329613	0.16						325878	71.13						327949	5.87						305222	0.74						343950	0.12						339969	2.93						323905	0.47
					329890	1.64						326734	32.12						328111	25.79						305566	1.05						344205	2.09						340125	5.01						324783	0.95
					330857	6.88						327385	83.19						328632	5.88						306796	0.75						344222	2.32						340216	4.92						324838	0.72
					331015	0.48						327442	86.24						328820	7.21						307276	1.17						344431	4.12						340745	9.26						324873	0.7
					331841	0.34						327871	75.2						328975	10.47						308083	1.17						345231	3						341991	2.39						324975	0.47
					332648	0.69						327910	66.33						329111	8.05						309050	1.66						345669	0.61						342609	4.51						326455	3.15
					332912	1.27						327946	69.38						329452	4.9						309208	0.31						345705	3.38						343013	4.26						326521	0.59
					333017	1.03						328198	61.15						329564	3.56						310034	0.51						345825	3.76						343172	3.95						327987	0.48
					333509	1.03						328215	85.05						329998	6.35						310841	0.72						348030	0.67						343739	3.23						330047	0.12
					334481	1.01						329229	83.89						330306	5.98						311105	1.13						348116	0						343863	3.33						330675	0.12
					334741	1.17						329667	71.02						330432	5.77						311210	0.51						348310	0.87						344057	3.55						331001	3.38
					339432	0.33						329703	84.55						330840	4.9						311702	0.31						349309	0.98						344450	2.68						331423	0.84
					339444	0.67						329823	83.11						331191	5						312675	0.96						349492	1.34						345030	9.33						331427	3.83
					339482	0.17						332031	82.03						332698	18.71						312935	0.94						349719	0.11						345216	2.39						331854	1.97
					339877	0.49						332114	65.7						333379	5.84						315238	13.93						350978	1.56						347154	4.21						332280	3.41
					341332	0.65						332305	76.03						333485	5.13						317901	0.1						351323	0.47						347166	4.01						332715	1.35
					342187	1.29						333486	82.03						334536	11.19						319820	4.9						351719	7.83						347204	3.79						333150	4.07
					342876	1.63						333712	78.15						335296	7.12						320970	0.72						351945	0.12						347599	0.46						333576	3.55
					342940	0.96						334970	81.31						335312	10.33						322785	3.07						352231	0.94						349054	2.29						334002	4.01
					343120	0.31						335315	87.58						336046	11.24						323047	1.98						353658	0.59						349910	2.31						335554	0.62
					343308	1.58						335711	84.56						337130	5.84						323900	1.65						354216	1.31						350561	3.77						336618	0.49
					343347	6.49						335937	79.38						337858	7.6						325056	0.52						354643	0.12						350606	5.15						337491	0.24
					343383	0						338207	81.44						338377	14.85						325352	2.62						355036	1.55						350670	4.75						337803	0
					343635	2.83						338634	70.19						338836	9.23						326064	1.02						356061	0.22						350850	8.24						339252	1.98
					343652	0.62						339027	92.96						340290	4.87						326671	1.23						356674	0.11						351113	1.18						341596	0.24
					343704	0.46						340052	87.99						340542	4.98						327321	0.84						356890	1.38						351368	7.46						341944	0.25
					343864	4.09						340665	69.06						340635	5.08						327424	0.21						356986	4.65						351385	8.21						342043	1.11
					344666	41.38						340881	79.79						340803	12.8						328241	0.82						357108	1.6						351594	6.24						342706	4.49
					345104	1.8						340977	78.83						340884	2.64						329611	1.24						357397	1.13						352394	8.8						344675	0.59
					345140	2.02						341099	85.05						340929	3.92						329636	0.51						357744	1.36						352832	5.16						344860	2.15
					345260	2.83						341388	87.61						342096	7.42						329744	0.41						357795	0.79						352868	5.05						345485	1.87
					347464	0.97						341735	62.88						343679	26.95						329925	0.52						358595	1.95						352988	8.74						345742	0.48
					347550	0.48						341786	81.65						343808	6.1						329937	1.46						359854	1.76						355192	2						345763	1.46
					347744	0.99						342586	86.78						344959	29.33						329975	0.32						359935	1.78						355278	2.3						345907	1.1
					348743	0.48						343846	84.47						345088	7.84						330370	14.65						361303	6.32						355472	3.12						346465	0
					348926	1.49						343927	88.92						345470	11.32						331825	0.62						361607	1.47						356471	8.1						348780	1.16
					349153	0.34						345295	21.92						346801	15.54						332681	1.87						362395	0.96						356654	6.6						348892	0.75
					350412	1.34						345599	96.77						347251	2.73						333395	1.13						362529	3.4						356881	1.52						348906	0.64
					350753	0.49						346386	87.09						347919	6.02						333575	0.4						362702	0.74						358140	1.84						349849	0.78
					350757	0.66						346521	96.3						348015	2.66						333802	1.02						362765	1.39						358485	7.6						350493	2.4
					351153	2.94						346694	83.7						348360	4.05						333838	0.2						363176	1.74						358881	12.12						350610	0.65
					351379	0.83						346757	93.45						350463	8.29						334090	1.72						363222	0.97						359107	0.88						351452	0.66
					353092	0.64						347168	93.62						350619	5.26						334107	1.1						364020	1.64						359393	2.51						351890	0.39
					353650	0.64						347214	94.63						350710	4.44						335119	5.14						364566	0.54						360820	4.25						354405	0
					354077	0.16						348012	84.67						351239	7.99						335557	1.44						364950	1.06						361378	5.17						355198	2.11
					354470	0.81						348558	90.45						352484	5.28						335593	2.54						365283	1.26						361805	1.61						355206	5.63
					355495	0.15						348942	83.18						353102	7.44						335713	5.53						365658	0.42						362198	4						355652	1.02
					356108	0.61						349275	69.34						353506	13.51						337921	77.74						366365	0.63						363223	4.17						355981	2.69
					356324	0.79						349650	72.91						353665	7.93						338007	0.4						366682	0.72						363836	3.43						356012	2.43
					356420	4.64						350357	55.39						354232	4.14						338201	0.3						367027	0.62						364052	2.92						356021	0.87
					356542	28.74						350674	85.71						354356	5.95						339197	0.2						367253	1.52						364148	3.66						357403	0.49
					356831	0.78						351019	83.27						354550	4.74						339380	1.81						367388	0.52						364270	5.99						357412	2.62
					357178	0.46						351245	85.89						354943	3.06						339606	78.74						367881	0.51						364559	1.88						357627	6.58
					357229	1.68						351380	69.03						355523	12.53						340863	1.18						368009	1.15						364906	5.51						357815	1.59
					358029	3.28						351873	65.16						355709	6.63						341208	0.98						369072	0.96						364957	6.8						357882	1.5
					359288	2.95						352001	84.29						357647	5.3						341604	4.99						370021	0.63						365757	9.79						358552	4.37
					359369	13.19						353064	88.11						357659	7.2						341830	0.4						371015	0.51						367016	3.59						358624	0.98
					360737	4.75						355007	82.21						357697	4.58						343543	0.79						371066	0.92						367097	4.76						359409	1.28
					361041	13.3						355058	67.2						358092	5.09						344101	0.98						371080	0.61						368465	5.85						359429	1.6
					361828	80.31						355072	81.33						359547	6.99						344528	0.49						371254	1.04						368769	10.56						360167	1.76
					361962	6.83						355917	80.98						360403	4.35						344921	5.93						371925	1.78						369557	6.44						360179	1.29
					362135	1.06						356497	79.72						361054	6.19						345946	1.17						372505	0.41						369691	9.22						360737	1.07
					362198	25.34						356968	77.01						361099	11.34						346559	0.39						372976	0.72						369864	3.25						361112	0.71
					362609	1.79						357343	75.4						361163	3.95						346775	2.34						373351	4.29						369927	2.36						361583	1.06
					362655	1.09						357901	79.97						361343	8.22						346871	2.65						373909	0.51						370338	5.76						362163	2.3
					363453	1.07						357913	79.17						361606	5.66						346993	1.57						373921	0.3						370384	3.23						362834	3.12
					363998	0.59						358651	64.43						361861	11.52						347282	0.99						374659	1.02						371182	5.69						363008	1.33
					364382	1.36						358671	59.67						361878	15.33						347629	0.39						374679	0.95						371728	3.28						363022	0.61
					364715	0.3						359456	87.3						362087	8.13						347680	1.18						375464	1.34						372112	2.32						363073	0.61
					365090	0.15						359528	76.78						362887	16.94						348480	2.73						375536	0.31						372445	2.63						364067	2.28
					365797	0.31						360265	66.77						363325	4.92						349737	1.92						376206	0.82						372820	3.53						365016	1.47
					366114	0.43						360453	82.7						363361	6.25						349818	2.49						376273	0.71						373527	2.78						366079	1.09
					366459	0.43						360668	82.89						363481	9.95						351185	7.22						376461	1.45						373844	1.3						366207	1.35
					366685	1.91						360677	66.86						365686	3.1						351486	3.87						376676	1.71						374189	2.04						366700	1.1
					366820	0.43						362060	60.71						365772	3.81						352273	0.48						376685	0.4						374415	4.42						366835	0.6
					367313	0.28						362069	68.91						365966	4.25						352408	3.93						378068	0.62						374550	3.64						367061	0.35
					367441	1.56						362100	56.56						366965	8.39						352581	1.52						378077	1.96						375043	1.52						367406	0.95
					368504	0.89						362429	80.2						367148	11.49						352644	2.03						378108	0.61						375171	6.66						367723	1.21
					370447	0.55						362875	58.13						367375	2.03						353057	1.9						378437	1.02						376234	8.33						368430	1.07
					370498	0.41						362883	70.88						368634	4.74						353103	1.61						378883	0.82						377183	1.41						368805	2.9
					370512	1.62						363676	66.99						368979	8.24						353901	1.65						378891	1.12						378177	2.14						369138	0.36
					370685	0.83						364389	71.05						369375	29.65						354446	1.37						379684	2.08						378228	1.69						369522	0.73
					371356	1.69						364827	79.31						369601	4.28						354830	0.98						380835	1.22						378242	4.47						370069	1.32
					371936	0.27						365670	62.6						369887	2.48						355163	0.59						381677	0.4						378416	1.09						370867	2.92
					372407	74.85						365787	85.62						371314	12.07						355538	0.3						382438	1.11						379087	3.98						370913	1.12
					372782	2.8						366431	59.63						371872	8.72						356245	0.2						383381	1.25						379667	6.67						371324	0.87
					373340	1.4						367374	56.76						372299	4.98						356562	0.68						383395	1.23						380138	4.04						371387	1.9
					373352	1.66						367388	50.69						372692	23.56						356907	0.89						383507	0.31						380513	8.24						371560	5.52
					374090	1.43						367500	61.95						373717	3.89						357133	2.58						385822	0.11						381071	6.56						371694	0.6
					374110	1.6						369806	80.9						374330	4.95						357268	0.59						386380	1.08						381083	8.04						372482	4.05
					374895	1.14						370052	73.07						374546	5.54						357743	0.8						386524	0.21						381821	3.73						372786	1.2
					374967	1.13						370364	89.4						374642	10.39						357761	0.19						386545	0.85						381841	2.92						374154	5.58
					375637	0.43						370508	77.15						374764	14.99						357889	1.36						386802	1.05						382626	5.19						374235	0.4
					375704	0.85						370529	65.44						375053	6.92						358952	1.17						387427	0.31						382698	1.69						375494	1.91
					375892	2.55						370786	72.12						375400	4.14						359900	0.48						387612	22.48						383368	2.51						376294	1.34
					376107	3.5						371411	65.71						375451	8.82						360894	0.29						389581	0.73						383435	1.73						376345	0.54
					376116	2.46						371596	89.34						376236	11.48						360945	0.19						390244	0.31						383623	3.05						376692	1.08
					377500	4.66						373353	73.49						377495	9.05						360959	0.19						390343	0.84						383838	8.43						376981	0.69
					377509	2.7						373565	81.55						377576	6.25						361133	0.47						391259	1.02						383847	3.94						377103	0.82
					377540	0.6						374228	66.58						378944	9.47						361805	1.43						393039	0.54						385230	2.53						377199	1.76
					377869	0.44						374327	79.45						379248	33.68						362385	0.47						394489	1.09						385239	6.35						377415	0.13
					378315	1.19						374675	58.78						380036	10						362856	0.94						394642	0.96						385270	2.27						378028	0.54
					378323	1.49						375243	58.84						380170	20.46						363231	3.27						394801	1.41						385599	5.14						379053	0.82
					379116	2.04						376111	73.13						380343	4.37						363789	0.66						395673	0.78						386045	5.57						379446	3.22
					380222	1.33						376590	59.98						380406	9.58						363801	0.93						396738	1.09						386053	8.63						379873	0.68
					380660	1.66						376916	85.25						380817	6.57						364539	63.43						398296	1.31						386846	2.26						380431	0.42
					381413	0.86						377351	85.58						380863	13.33						364559	0.84						398731	1.11						387997	4.44						382144	0.81
					382174	0.44						377786	85.02						381661	5.52						365344	1.5						399698	0						388839	5.59						382370	0.85
					383117	1.16						379774	81.25						382207	13.32						365416	0.75						401758	2						389600	1.35						382766	1.68
					383131	0.29						380838	78.87						382591	4.48						366086	0.96						403224	2.93						390543	2.37						383111	1.11
					383244	0.28						381711	85.7						382924	9.68						366153	1.43						403290	0.55						390557	5.53						384367	0.53
					385560	0						381870	82.63						383299	6.58						366341	2.45						404770	0.22						390669	1.87						384594	2.51
					386118	1.76						383473	81.05						384006	2.51						366556	0.58						404907	1.94						392984	2.83						384777	0.39
					386262	0.86						384658	80.3						384323	6.88						366565	1.15						404962	6.62						393542	5.67						385471	2.01
					386283	0.14						386718	71.99						384668	2.77						367949	1.07						405345	0						393686	2.66						385793	2.53
					386540	0.44						388184	82.05						384894	9.78						367958	1.77						405840	0.55						393707	2.14						386267	1.3
					387165	0.86						388250	75.42						385029	9.91						367989	6.75						406547	2.14						393964	1.27						388770	2.89
					387350	1.77						389730	80.3						385522	4.88						368318	1.53						407464	2.22						394589	3.35						388890	1.8
					389319	0.44						389867	74.88						385650	7.13						368764	0.96						408966	0.35						394686	1.69						388926	0.69
					389982	0.45						390800	70.73						386713	13.27						368772	0.87						409026	0.83						394774	24.3						389364	2.49
					390081	0.76						391507	63.77						387662	1.2						369565	1.17						409362	1.44						396743	2.42						390376	1.36
					390429	0.6						392424	85.96						388656	7.73						371916	0.79						409389	1.68						397406	3.04						390393	0.68
					390788	0.61						393926	64.18						388707	1.4						372354	1.71						410352	0.12						397505	3.16						390645	0
					390998	0.6						394322	70.6						388721	8.62						373196	0.1						411747	0.46						398421	3.46						390681	0.4
					391872	0.15						394349	70.41						388895	2.97						373313	2.38						413275	1.35						400201	3.46						390908	1.23
					392778	6.74						395312	55.19						389566	5.19						373957	0.78						413413	1.14						401651	3.82						391088	0.4
					394228	1.11						396707	79.29						390146	9.29						374900	1.61						413538	1.33						401963	2.02						391152	1.26
					394381	0.77						398235	84.44						390617	14.59						374914	0.59						413846	1.75						402836	4.31						391209	1.25
					394540	0.61						398373	85.13						390991	24.63						375026	0.1						414133	2.32						403900	2.59						391860	0.14
					395412	0.31						398498	69.16						391549	8.52						377328	0						414448	0.32						405459	6.63						392716	2.94
					396476	1.51						398806	56.11						391561	15.18						377886	1.82						414628	0.84						405894	6.32						394568	0
					397693	63.38						399099	86.08						392299	3.65						378030	0.39						415292	0.52						406861	4.98						394606	0.55
					398088	0.74						399414	80.36						392319	3.54						378051	0.98						415348	0.86						408921	5.31						394618	0.69
					400106	0.63						399594	68.05						393104	11.88						378308	0.39						415730	0.54						410387	8.06						396540	0.69
					401104	0.43						400268	78.78						393176	3.36						378933	0.28						416066	0.88						410453	3.78						396726	1.97
					402852	0.23						400324	79.03						393846	6.23						379118	1.24						416597	0.75						411933	0.9						397176	1.09
					405319	1.69						400706	85.03						393913	5.07						381088	1.04						417088	2.44						412070	3.76						397569	0.68
					408260	0.36						401042	69.52						394101	6.91						381751	0.19						417281	1.76						412125	21.93						397763	1.34
					409555	0.77						401573	65.4						394316	64.62						381850	13.93						417765	0.11						412508	2.69						397887	0.8
					409915	0.29						402064	79.59						394325	4.16						382198	1.79						418182	3.33						413003	4.21						398454	0.82
					412061	0.33						402257	82.51						395708	9.95						382557	0.37						418428	0.89						413710	5.04						398613	0.55
					413194	0.66						403159	72.89						395717	10.68						382767	0.47						421015	1.15						414627	22.09						399017	0.41
					413588	0.16						403405	60.24						395748	5.54						384541	0.37						422019	0.82						416129	1.62						399635	0.28
					414126	0.65						404561	82.68						396077	12.73						385992	1.04						422216	0.46						416189	5.33						401410	0.27
					415234	0.85						406073	82.42						396523	6.86						386145	0.27						422712	0.46						416525	8.45						401501	1.1
					416801	4.75						407802	84.11						396531	18.11						386304	1.02						423122	1.06						416552	8.06						401657	0.83
					417662	4.71						410172	62.44						397324	3.99						387177	83.65						423774	1.36						417515	0.75						402105	0.42
					418532	16.67						411175	80.46						398475	5.19						388241	1.68						424784	1.8						418910	0.66						402240	0.56
					418858	0						411867	81.48						399317	15.96						390229	1.46						425583	1.11						420438	2.87						402585	0.28
					419490	0.13						412327	78.51						400078	5.69						390664	0.68						426489	0.52						420576	2.09						402822	1.42
					421550	74.79						412590	71.23						401021	4.52						391099	0.85						426949	1.98						420701	3.83						403837	0.56
					423016	0.77						412774	62.63						401035	10.11						391534	0.84						427212	2.95						421009	2.29						404070	1.86
					423082	1.02						413116	72.73						401147	3.67						391860	0.17						427396	0.93						421296	5.56						406740	0.28
					424561	0.13						414898	73.34						403462	7.43						392491	3.29						427738	0.4						421611	0.28						408157	0.96
					424698	1.2						415455	74.66						404020	8.75						394551	1.14						429521	1.21						421791	2.28						408771	1.57
					424753	3.38						415586	84.59						404164	2.37						396017	2.22						430078	0.48						422521	1.01						409187	1.41
					425136	0.13						416459	87.48						404185	3.98						396083	0.33						431082	1.14						422903	3.61						409454	1.24
					425631	0.13						416664	93.39						404442	5.84						397563	0.08						431287	3.55						423239	3.04						410137	0.27
					426338	2.87						418451	63.12						405067	7.59						397700	2.39						433074	0.57						423770	3.28						411757	1.81
					427255	1.46						418626	61.3						405252	28.81						398138	0.17						433249	0.58						424261	7.35						412945	0.42
					428757	0.13						419315	68.12						407221	11.27						398633	0.33						433938	0.28						424454	4.94						414029	0.28
					428817	0.53						420099	71.75						407884	6.65						399340	2.64						434722	0.19						424939	2.87						414325	2
					429153	0.81						420756	60.26						407983	5.6						400257	2.4						435379	0.09						425356	4.31						415100	2.11
					429180	1.22						422388	72.88						408899	6.9						401759	0.57						437012	0.18						428189	2.64						415155	2.97
					430143	0.27						423096	84.7						410679	8.71						401819	1.05						437732	0.9						429193	2.46						415644	0.97
					431538	0.27						423108	87.8						412129	3.29						402155	1.07						438334	3.74						429390	2.46						416294	0.86
					433066	0.92						423710	76.01						412282	5.14						402182	2.09						438434	0.55						429886	4.12						416397	0
					433204	21.19						423738	86.52						412441	3.24						402442	0.16						439148	0.28						430296	2.69						417167	1.43
					433329	0.4						423810	83.08						413313	5.68						404540	0.4						439823	0.1						430948	2.95						417590	1.72
					433637	0.27						424524	78.45						414377	15.22						406068	1.29						439996	1.16						431958	2.78						417743	0.7
					433924	0.66						424797	74						415935	14.65						406206	1.3						440919	0.88						432757	4.72						418688	0.88
					434164	0.39						425199	74.75						416370	11.37						406331	0.81						441264	1.5						433663	5.77						419908	0.69
					434239	0.26						425372	86.77						417339	10.4						406639	0.08						441660	0.39						434123	7.6						421948	0.54
					434419	1.59						426295	84.35						419399	16.5						406926	1.48						441729	1.51						434385	7						422235	1.38
					435149	0.79						426640	78.7						420865	24.56						407166	0.32						441924	0.8						434569	1.93						422727	0.81
					435531	0.52						427037	75.8						420931	35.47						407241	0.32						442119	1.46						434911	3.8						422832	0.81
					435867	0.53						427106	74.88						422411	5.84						407421	1.21						442515	0.5						436694	3.73						423096	0.52
					436398	0.51						427301	71.21						422548	5						408145	1.04						443718	0.95						437251	1.81						423903	0.67
					436889	0.39						427892	72.18						422603	27.4						408527	0.32						444324	1.14						438255	9.59						424729	0.83
					437082	1.73						429095	65.89						422986	3.06						408863	0.73						444330	2.8						438460	5.18						424887	0.56
					437199	0.81						429706	84.65						423481	3.47						409394	1.2						444393	0.59						440247	1.94						425854	0.29
					437568	0.4						429769	67.42						424188	12.8						409886	1.51						445934	0.29						440422	2.94						426661	0.56
					437985	2.81						431336	76.41						425105	89.66						410079	2.31						446108	0.59						441111	6.06						427141	0
					438231	0.26						432038	67.22						426607	3.85						410562	0.47						446784	1.58						441895	1.95						428371	1.14
					439386	1.14						433147	81.86						426667	7.81						410979	1.69						447291	0.5						442552	2.45						428715	0.95
					439620	0.39						435285	71.39						427003	19.63						411225	0.48						447339	1.34						444185	3.16						429235	0.43
					440049	1.02						437358	85.68						427030	11.49						413597	0.92						449252	0.38						444905	3.25						430096	0.28
					442495	0.66						437718	77.12						427993	6.67						414503	0.3						449526	0.67						445507	8.15						431910	4.02
					442773	1.57						439013	62.75						429388	2.8						415704	1.25						450171	0.48						445607	5.61						431984	20.6
					444496	0.79						441954	89.87						430916	3						417427	0.78						450972	16.26						446321	3.97						432056	4.74
					445136	0.51						444420	72.99						431054	2.42						418079	0.94						451462	1.64						446996	5.25						432515	0
					446065	22.57						446169	84.11						431179	6.92						419088	0.88						452471	0.77						447169	4.82						434184	0.14
					446142	1.31						447169	60.3						431487	6.46						419285	0.7						453149	8.19						448092	4.35						434670	0.86
					446339	0.13						449189	60.72						431774	9.53						419781	0.31						453197	0.1						448437	3.05						434751	2.03
					446835	0.51						449584	63.34						432089	2.4						420191	1.5						453551	0.39						448833	4.1						435855	0.75
					447246	0.39						450478	96.25						432269	3.85						420831	1.39						453736	0.1						448902	3.65						435978	0.58
					447898	0.78						451206	68.69						432934	7.07						421840	1.4						454249	0.77						449097	2.1						436612	0.56
					448908	1.53						451758	13.71						432990	2.19						422037	0.23						454274	0.19						449292	2.38						437271	0.14
					449707	2.06						452295	89.05						433372	10.7						422533	0.45						454396	1.06						449688	2.2						438152	1.01
					450599	1.03						452736	88.64						433708	4.91						422993	1.68						454696	0.29						450891	1.77						438706	0.57
					450807	25.96						453177	89.68						434239	8.86						423256	3.18						455194	0.37						451497	2						438997	0.43
					452862	4.85						453618	89.35						434730	25						423440	0.54						455880	0.47						451503	3.88						439528	0.29
					453949	0.52						454059	88.86						434923	11.71						423782	0.45						456109	0.28						451566	1.34						439672	0.88
					454108	1.2						454500	86.64						435409	1.91						425565	0.98						456249	1.86						453107	1.78						440157	0.15
					454881	0.65						455158	80.68						435826	9.76						426122	0.29						456945	0.47						453281	1.62						440249	0.72
					455341	2						456810	57.56						436072	7.78						427126	0.59						457896	0.38						453957	3.34						440658	2.48
					455604	3.28						457819	60.05						438659	5.76						427331	2.73						458815	1.04						454464	0.59						441788	1.83
					455788	0.39						458545	75.03						439663	4.34						429118	0.36						459292	0.21						454512	5.3						442220	1.01
					456130	0.39						458899	73.66						439860	9.18						429293	0.86						459628	0.54						456425	3.18						442544	0.43
					457911	1.78						459622	69.67						440356	8.19						429982	0.57						460025	3.1						456699	2.69						442661	7.54
					458468	0.39						460542	75.8						440766	3.62						430766	0.42						460498	0.44						457344	2.32						443267	0.73
					459472	1.16						461228	83.67						441418	4.14						433055	0.72						460584	1.78						458144	20.41						443396	1.71
					459677	7.83						461457	81.63						442428	4.95						433775	1.07						461380	0.91						458634	4.89						445082	0.74
					461465	0.26						461597	80.89						443227	6.84						434377	14.15						461854	1.03						459643	4.12						445652	1.06
					461640	1.48						462289	60.24						444133	8.66						434405	0.72						461959	1.75						460321	7.12						445713	2.04
					462329	0.26						463240	66.44						444593	13.02						434477	0.43						462730	0.45						460369	0.81						445867	0
					463113	0.26						464066	74.07						444856	10.51						435191	0.58						464134	1.12						460723	1.39						446412	0.3
					465402	0.82						464159	80.72						445040	6.39						435464	1.3						464143	5.62						460908	3.13						446985	0.45
					466122	0.59						464636	70.65						445382	5.17						435866	0.22						464461	0.79						461421	6.69						447321	0.29
					466724	3.35						464972	70.8						447165	3.53						436039	1.1						464793	0.22						461446	2.08						448504	5.24
					466824	0.36						465842	64.18						447722	9.15						436962	0.73						465283	0.87						461568	1.79						449516	1.67
					467538	0.76						465928	75.04						448726	12.86						437307	0.22						465637	0.53						461868	3.12						450051	0.91
					467811	1.25						466724	75.36						448931	8.78						437703	1.1						465649	1.08						462366	1.53						450403	0.29
					468213	0.62						467198	78.71						450718	3.19						437772	1.32						465729	0.43						463052	4.92						451459	0.29
					468386	0.75						467303	72.74						450893	8.9						437967	0.43						466153	0.54						463281	1.68						451870	1.82
					469309	1.81						468074	54.07						451582	4.71						438162	1.59						466944	0.62						463421	2.42						452149	2.51
					469654	1.09						469470	69.33						452366	6.42						438558	1.19						467454	2.09						464117	2.24						459465	0.19
					470051	2.29						469478	77.06						453023	5.7						439409	2.13						469050	1.76						465068	2.98						468550	0.44
					470120	0.47						469805	72.78						454656	7.14						439761	0.74						469610	0.8						465987	4.59						468631	0.44
					470315	0.24						470137	79.65						455376	10.97						440366	1.25						470013	0.2						466464	4.18						468691	0.59
					470510	2.56						470981	55.91						455978	9.83						440372	1.92						470459	0.4						466800	0.96						468751	0.29
					470906	1.66						471073	75.36						456078	9.88						440435	0.44						472887	1.4						467197	2.62						470160	1.87
					471757	0.57						471497	59.57						456792	2.04						440651	1.28						474976	1.86						467670	1.27						470691	1.85
					472109	0.12						472288	83.31						457467	6.43						441458	1.41						475321	1.53						467756	2.72						472048	0.15
					472714	2.02						472798	82.15						457640	9.94						441798	0.66						475519	0.77						468552	4.88						472246	0.29
					472720	1.07						473782	58.69						458563	3.43						442831	18.72						475775	0.54						469026	6.27						472857	0.59
					472783	0.28						474397	66.67						458908	3.34						443319	0.88						476234	0.78						469131	6.23						473490	0.3
					474322	0.23						475806	79.1						459304	11.17						444328	0.74						476276	4.55						469902	1.57						474511	0.31
					474496	0.35						478234	82.13						459373	9.69						445006	5.59						476718	2.13						471306	3.87						477155	0
					475170	1.78						480323	83.95						459568	5.88						445054	0.51						476954	1.84						471315	8.55						477664	0.3
					475677	0.47						480668	84.47						459763	2.67						445408	0.74						477686	0.78						471633	2.37						478233	0.15
					475725	2.91						480866	80.75						460159	3.51						445593	0.51						477732	1.69						471965	3.92						479644	1.2
					477638	0.36						481122	79.7						461362	4.39						446106	0.67						478232	0.43						472455	1.97						480025	1.03
					477912	0.6						481581	73.84						461968	3.46						446131	0.3						478541	0.96						472809	0.92						480046	2.21
					478569	0.83						481623	84.19						461974	4.02						446253	0.82						478772	0.31						472821	5.3						480322	0.14
					479369	15.57						482065	69.19						462037	7.07						446553	0.74						479042	2.08						472901	3.11						480831	1.19
					479637	6.46						482301	80.31						463577	2.77						446654	0.36						479819	1.82						473325	1.19						480888	0.74
					480087	0.24						482594	80.69						463751	3.23						447051	0.22						480050	0.5						474116	4.64						480990	0.6
					480642	0						483033	62.34						464427	5.7						447737	1.42						480393	0.6						474626	5.26						481170	0.74
					481188	1.66						483579	48.47						464934	3.37						447966	0.59						480961	0.78						476222	3.94						481554	1.97
					481638	0.58						483888	74.41						464982	5.64						448106	1.55						481266	0.57						476782	5.96						481734	0.43
					483786	0.74						484096	53.28						466895	9.33						448123	1.41						481636	0.09						477185	2.54						481887	2.38
					486087	1.12						484365	83.7						467169	4.55						448799	0.98						482316	0.65						477631	3.32						481896	0.73
					487096	1.48						485142	84.67						467814	7.55						449750	0.61						482638	0.76						480059	1.88						482097	2.03
					487774	6.58						485373	75.59						469104	4.29						450669	83.52						482938	0.37						482148	6.53						482931	1.75
					487822	0.36						485716	72.95						470113	8.65						451146	0.74						483450	0.75						482493	5.45						482942	0.63
					488176	3						486960	67.07						470791	11.29						451482	0.82						483736	0.28						482691	6.45						483256	0.3
					488361	0.36						487640	80.89						470839	2.62						452352	0.54						484252	2.61						482947	5.17						484453	1.22
					488874	0.97						487914	84.3						471193	5.5						452438	1.22						484312	0.37						483406	6.07						487297	0
					488899	0.49						488262	84.35						471378	3.41						453234	0.38						484513	0.18						483448	9.56						488884	0
					488992	1.85						489060	48.27						471891	5.56						453708	0.6						484531	0.54						483890	5.06						489298	2.71
					489021	1.6						489627	71.94						471916	6.51						453813	1.3						485549	0.37						484126	7.46						491500	2.25
					489321	0.86						489837	68.31						472038	5.13						454584	0.67						485666	0.37						484858	4.4						492097	0.55
					489819	0.98						490873	88.09						472338	7.13						455980	1.18						485683	0.84						484904	6.19						492868	6
					490505	5.22						490990	70.02						472836	3.03						455988	1.57						486296	0.37						485404	1.95						492971	0.85
					490734	0.86						491007	76.52						473522	5.37						455997	3.89						486635	0.75						485713	2.35						493150	2
					490874	1.22						491620	76.04						473751	3.23						456272	0.59						486812	2.22						485944	2.17						494656	0.14
					490891	1.49						491959	83.73						473891	2.81						456315	0.37						488201	0.58						486214	2.51						495452	1.98
					491567	1.72						492136	87.86						474587	2.06						456647	1.11						488870	0.39						486991	4.8						496002	0.55
					492518	0.84						493525	49.2						475538	8.07						457137	2.84						490293	0.51						487222	5.07						496092	1.54
					493344	1.45						494194	83.56						476457	10						457491	0.15						490401	0.21						487565	2.45						496179	0.84
					493437	1.41						495617	62.68						476934	11.11						457503	0.38						490463	0.21						488133	2.93						496469	3.55
					493914	0.36						495725	36.2						477270	3.27						457583	1.59						491002	1.5						488438	2.68						496683	0.96
					494250	0.61						495787	57.68						477667	13.33						458007	0.6						491070	0.84						488808	5.22						497148	1.69
					495120	0.12						496325	75.95						478140	4.17						458798	0.82						491343	0.31						489488	3.07						497526	0.7
					495206	1.21						496666	69.25						478226	3.8						459308	2.02						491514	0.96						489810	4.07						498214	2.25
					496002	0.95						496837	56.32						479022	8.64						460905	1.49						493037	1.26						490110	4.45						498271	0.84
					496476	0.62						498360	39.93						479496	9.29						461868	0.29						493946	0.11						490622	4.11						498603	0.57
					496581	2.49						499269	71.23						479601	7.96						462314	0.51						494366	0.33						490908	0.56						498665	1.15
					497352	0.25						499689	61.07						480372	3.99						465604	1.01						494675	0.11						491424	5.17						499052	0.14
					498748	0.98						501870	70.48						481776	8.03						466830	1.94						495058	0.81						491484	1.68						499645	0.55
					498756	1.99						501987	79.67						481785	12.94						467175	1.88						495268	0.58						491685	1.91						499687	0.14
					498765	4.13						502634	80.16						482103	2.3						467373	0.59						496543	0						491703	3.23						499765	0.27
					499083	0.87						502693	57.54						482435	7.85						467629	0.37						497305	2.28						492722	1.74						500080	0.41
					499415	0.74						504263	9.35						482925	7.17						468088	1.33						497364	0.37						492839	5.49						500367	0.27
					499905	0.73						504773	75.64						483279	4.75						468130	5.71						498934	1.12						492856	5.72						501991	0.28
					500259	0.12						504915	68.23						483291	5.59						468572	2.97						499444	3.45						493469	2.63						502184	1.11
					500271	0.99						505022	65.87						483371	6.41						468808	1.19						499586	0.47						493808	4.23						502624	0.27
					500351	0.37						505669	74.76						483795	2.55						469539	0.22						499693	0.36						493985	6.19						502847	3.25
					500775	0.5						506691	82.78						484586	7.35						469585	1.58						499849	0.97						495374	3.44						503226	2.59
					501566	1.25						507138	70.45						485096	9.34						470085	0.44						500340	0.91						496043	4.29						503508	0.68
					502076	0.86						508646	72.76						486692	10.55						470394	0.73						501362	2.73						497466	4.07						504211	0.41
					503058	4.47						509117	68.39						487252	10.75						470625	0.15						501809	2.76						497574	2.4						504225	1.09
					503673	2.32						509283	77.05						487655	4.5						470893	80.91						503317	0.98						497636	1.51						505150	0.27
					505082	0.36						511231	83.26						488101	4.19						471670	2.36						503788	0.59						498175	2.23						506029	0.27
					507510	1.33						511352	73.77						490528	4.01						471901	1.2						503954	0.59						498243	2.69						507314	3.15
					509598	0.97						511592	67.51						492617	13.72						472243	0.49						505902	0.47						498516	2.37						507354	0.13
					509943	1.34						511733	69.03						492962	7.3						473116	0.43						506023	3						498687	1.1						507857	13.06
					510141	0.36						512204	60.38						493160	8.75						473423	0.42						506263	1.05						500210	2.2						507917	1.1
					510397	0.12						512414	72.33						493416	6.18						473486	0.42						506709	0.67						501119	2.01						507940	1.12
					510856	3.32						515042	82.33						493875	7.47						474166	0.7						506875	0.56						501539	2.71						508136	0.54
					510898	3.35						516850	67.33						493917	37.03						474191	1.74						507085	0.34						501848	6.33						509150	0.94
					511340	3.74						517140	73.69						494359	8.81						474440	0.49						507439	0.34						502231	2.83						510428	1.63
					511576	1.04						518561	79.17						494595	8.28						474788	0.7						509210	1.12						502441	5.52						511433	0.78
					511869	0.79						518643	88.65						495327	7.49						475586	0.42						509713	2.52						503716	0.99						512118	1.04
					512308	0.59						520156	60.15						495373	8.71						476153	0.21						510621	0.89						504480	3.17						512635	1.32
					512354	1.07						520680	78.98						495873	3.06						476162	0.21						511016	0.4						504539	1.39						513071	0.65
					512854	3.71						521049	82.96						496182	2.81						476363	0.9						513034	0						506109	1.09						513202	0.51
					513163	1.36						522115	88.09						496413	3.96						476381	0.41						514032	0.16						506619	4.37						513640	0.39
					513394	0.83						522311	70.57						496683	6.4						477398	0.77						515780	0						506761	4.18						513841	0.39
					513662	1.06						523871	81.54						497460	8.54						477515	0.99						518246	4.29						506868	1.13						514088	0.4
					514439	8.51						524964	71.03						497691	8.44						477532	0.42						521187	0.33						507024	4.67						514192	4.68
					514670	0.7						525018	84.38						498034	6.69						478145	0.21						522482	1.11						507515	6.1						514286	0.67
					515013	0.95						525896	70.24						498602	5.46						478484	1.28						522842	2.19						508537	3.1						514781	0.26
					516193	0.47						525987	70.92						498907	6						478661	1.28						524988	0.72						508984	8.5						514841	0.52
					516256	0.24						526578	87.88						499277	15						480050	0.29						526121	1.23						510492	6.5						515366	0.95
					516936	0.83						526593	87.88						499957	9.83						480719	0.8						526515	0						510963	4.57						516188	15.93
					517210	0.23						526698	90.22						500279	5.01						482142	0.14						527053	0.63						511129	4.42						517626	0.26
					517258	0.59						528028	86.46						500579	25.28						482250	0.66						528161	0.89						513077	4.3						518548	0.8
					517558	3.7						528475	84.61						501091	8.73						482312	0.69						529861	0.32						513198	6.34						518671	5.22
					518923	0.23						529581	75.49						501377	4.78						482851	2.23						530151	1.15						513438	3.05						519302	4.49
					518932	0.24						529880	72.49						501893	5.92						482919	1.52						530248	0.3						513884	1.54						519753	2.1
					519133	2.71						530204	79.21						501953	7.8						483192	0.43						531572	1.11						514050	1.75						520830	0.4
					519151	0.58						530214	72.57						502154	3.3						483363	0.86						531654	0.29						514260	4.86						520835	2.67
					520164	1.02						530917	78.86						502172	6.98						484886	1.37						533167	0.54						514614	1.97						521595	0.94
					520281	0.34						531061	81.52						503189	7.1						486524	0.36						533691	0.91						516384	6.93						521769	2.09
					520298	1.38						532275	69.42						503306	5.31						487302	0.73						534060	1.36						516887	6.74						522414	0.68
					520911	0.11						532398	84.67						503323	5.18						487980	1.2						535126	0.63						518696	1.9						522624	0.52
					521250	2.75						532470	73.62						503936	15.97						488403	0.37						535322	1.35						518986	3.95						523268	0.54
					521427	0.46						532482	86.99						504275	7.66						489148	2.11						535803	0.27						519083	75.82						525098	0.81
					522816	0.79						532569	91.15						504452	11.88						489207	0.3						536882	0.73						520407	2.18						525158	0.13
					523485	1.11						533640	83.74						505841	3.99						490777	1.31						537976	1.08						520489	3.33						525227	0.54
					524908	0.23						533721	85.51						506510	6.15						491287	2.29						538030	1.93						522002	2.05						525260	3.08
					525016	0.24						535089	22.38						507933	5.48						491429	0.36						538908	1.34						522526	2.37						525672	1.32
					525078	1.5						535393	91.55						508041	3.42						491536	0.29						538999	0.47						522895	4.45						526395	1.41
					525617	0.94						536180	81.25						508103	2.7						492183	0.95						539590	0.45						523961	1.33						529139	3.03
					525685	0.34						536314	94.13						508642	9.48						493205	1.52						539605	0.18						524157	4.34						529527	0.27
					525958	0.23						536487	80.48						508710	4.93						493652	1.6						539710	0.82						524638	16.78						529803	0.41
					526129	0.67						536550	88.22						508983	5.07						495160	1.21						541040	0.99						525717	6.1						530248	0.28
					526204	0.23						536961	92.44						509154	3.68						495631	0.35						541487	1.35						526811	3.57						530525	1.26
					527652	1.17						537007	89.33						510677	3.4						495797	1.13						542593	0.47						526865	5.86						530729	0.15
					528561	0.11						537805	81.74						511586	2.8						497745	0.56						542892	0.44						527743	1.39						531793	11.06
					528978	0.34						538116	83.49						512006	2.47						497866	2						543216	1.53						527834	3.79						532469	0.56
					530065	0.69						540987	76.69						512315	11.04						498106	0.98						543226	0.71						528425	1.01						532742	0.14
					531163	0.46						541293	66.61						512698	4.61						498247	0.14						543929	1.25						528440	8.18						533037	1.27
					531908	2.17						541624	68.64						512908	15.51						498552	0.55						544073	2.24						528545	6.26						533604	29.08
					531967	0.88						542130	7.81						513968	4.23						498718	0.42						545287	1.17						529875	3.13						533759	0.88
					533537	15.11						542265	80.4						514732	6.65						498928	0.56						545410	0.26						530322	3.5						535646	10.7
					534045	2.05						542274	86.02						514791	11.49						501556	0.65						545482	0.52						531428	1.07						536117	9.32
					534187	0.73						543075	86.5						516361	4.34						503364	0.28						545494	0.87						531727	2.51						536723	4.92
					534294	1.28						543366	77.03						516871	5.25						503654	6.04						545581	0.61						532051	6.88						537332	0.97
					534941	1.43						543678	89.87						517013	3.16						503751	0.28						546646	2.89						532061	2.63						538831	1.85
					535963	2.76						544718	72.28						517120	5.02						505075	1.18						546727	2.25						532764	3.79						539563	3.01
					536410	1.57						546260	74.17						517276	4.64						505157	0.35						548095	6.59						532908	8.71						539644	1.96
					537918	1.8						546406	91.22						517767	11.13						506670	0						548399	2.33						534122	8.68						540356	0.28
					538389	0.62						546596	75.28						518789	6.4						507194	0.64						549187	1.14						534245	7.04						540749	0.7
					538555	0.83						546620	87.11						519236	16.84						507563	1.36						549320	5.14						534317	5.66						540786	1.83
					540503	0.73						547655	83.21						520744	8.88						508629	0.64						549493	1.28						534329	13.35						541267	1.94
					540624	74.53						547745	80.8						521215	6.86						508825	1						549556	1.71						534416	3.91						541980	0.43
					540720	0.95						547802	88.31						521381	8.33						509306	0.43						549967	1.72						535481	3.37						542027	0.44
					540864	6.43						548132	83.24						523329	8.23						510384	1.2						550013	1.21						535562	3.97						542721	0
					540966	0.97						548395	73.97						523450	8.64						511478	0.35						550811	1.54						536930	6.77						543657	0.57
					541310	0.1						550829	66.47						523690	7.74						511532	2.3						551122	0.38						537234	9.92						545291	0.96
					541476	0.21						551859	76.78						524136	5.58						512410	1.4						553993	1.43						538022	7.77						545391	0.14
					541686	0.42						551870	78.84						524302	2.54						512501	0.15						554299	3.07						538155	10.51						545622	6.55
					542040	0.11						552059	82.75						524512	4.69						513092	0.64						554630	0.8						538328	4.09						546022	0.52
					543810	3.96						552108	70.84						524866	4.12						513107	0.5						555137	0.4						538391	2.94						546642	0.27
					544313	3.74						552452	80.34						526636	8.94						513212	0.21						555272	1.13						538802	4.17						547697	0.13
					546121	0.55						552591	81.25						527139	10.53						514542	0.21						555281	4.53						538848	2.93						547734	0.13
					546408	33.46						552705	83.52						528948	6.58						514989	1.41						556082	2.13						539646	5						548781	1.5
					546505	0.44						554620	73.6						529238	5.14						516095	0.14						556373	0.54						539957	3.69						549268	2.35
					547911	0.11						555337	70.38						529335	6.07						516394	0.84						556684	1.35						542828	2.82						549928	0.52
					549424	0.54						555869	57.06						530659	6.53						516718	1.8						557724	1.01						543134	3.34						550492	0.27
					549949	0.22						556151	79.07						530741	4.12						516728	0.42						559266	0.38						543465	2.31						551067	2.44
					550318	2.8						556262	62.94						532254	4.26						517431	0.79						559412	1.06						543972	1.15						551135	1.05
					551384	1.11						556812	73.15						532778	4.38						517575	2.33						559602	0.6						544107	5.66						551183	2.14
					551580	0.56						557171	60.34						533147	9.5						518789	2.06						559626	0.75						544116	5.76						551264	7.05
					552061	0.34						557883	73.41						534213	5.88						518912	1.22						560661	0.59						544917	3.44						551676	0.27
					553140	1.74						559643	70.32						534409	8.69						518984	0.14						560751	1.19						545208	1.28						551840	0.26
					554234	0.66						560473	79.62						534890	74.64						518996	0.78						560808	4.46						545519	2.04						552740	1.95
					554288	6.71						562124	70.45						535969	5.39						519083	0.63						561138	0.22						546559	4.35						552917	0.38
					555166	0.56						562157	67.58						537063	8.07						520148	1.62						561401	1.26						548101	1.53						552930	0.88
					555257	0.32						564105	70.46						537117	11.16						520229	2.11						563835	0.51						548247	5.67						553113	0.25
					555848	0.43						564168	64.65						537995	4.59						521597	6.31						564035	0.14						548437	1.44						553325	0.37
					555863	0.21						565308	72.1						538086	4.19						521902	3.03						564865	1.84						548461	4.25						553383	5.05
					555968	0.32						566223	83.45						538677	4.94						522690	0.95						564876	0.85						549496	1.91						553428	0.25
					557297	0.97						566421	87.56						538692	6.67						522824	4.38						565065	0.54						549586	1.78						553536	1.89
					557744	1.3						566529	85.2						538797	7.86						522997	1.42						565458	1.86						549643	7.04						553566	0.12
					558850	0.23						566643	76.17						540127	40.28						523060	1.14						565598	0.94						549973	3.55						553791	1.51
					559149	0.75						568189	70.67						540574	9.25						523470	0.87						565712	0.62						550236	2.78						553811	0.12
					559473	1.08						568209	69.52						541680	5.84						523516	0.79						567627	0.74						552670	1.66						553982	1.5
					559483	0.63						568848	70.31						541979	5.04						524313	1.35						568344	0.4						552870	4.62						554774	1.94
					560186	0.54						569538	71.25						542303	12.22						524624	0.37						568401	0.33						553700	2.58						554846	0.51
					560330	1.1						571969	72.24						542313	8.19						527495	1.25						568876	0.24						553711	2.18						554952	1.56
					561544	2.31						573256	78.35						543016	3.77						527801	1.23						569158	0.99						553900	6.38						555038	0.13
					561667	0.42						573645	73.47						543160	15.3						528132	0.94						569269	0.16						554293	2.45						556558	0.64
					561739	0.31						574224	66.94						544374	16.97						528640	0.87						569819	0.41						554433	2.47						556796	0.91
					561751	1.27						574827	36.35						544497	7.32						528775	0.15						570178	1.23						554547	6.97						557189	0.27
					561838	0.84						575529	85.32						544569	7.98						528784	3.53						570890	1.1						556462	2.6						557822	0.52
					562903	2.67						575830	63.81						544581	5.61						529585	1.69						572425	0.75						557179	4.92						557885	35.51
					562984	15.22						576120	64.52						544668	6.54						529876	1.92						572650	0.42						557236	1.25						558278	0.52
					564352	3.29						576979	82.25						545733	11.68						530188	2.04						573480	1.62						557711	2.66						559645	1.9
					564656	10.22						577136	76.32						545814	7.31						531229	0.81						575131	2.15						557993	5.85						559959	0.94
					565444	77.97						577204	61.4						547182	7.21						532771	69.1						575164	2.39						558104	1.4						561912	0.51
					565577	5.57						577325	71.02						547486	31.72						532917	1.28						577495	0.5						558654	3.12						562096	0.77
					565750	0.92						577566	72.65						548274	9.71						533107	0.35						578021	0.34						559013	2.96						562860	2.6
					565813	27.89						577781	78.52						548407	22.08						533131	0.28						578258	2.76						559725	1.46						563070	0.38
					566224	2.08						578730	83.7						548580	5.16						534166	2.46						578585	1.1						561260	1.57						563157	1.8
					566270	1.24						579571	66.46						548643	10.72						534256	0.79						578847	0.43						561485	3.58						563227	1.02
					567068	1.25						579769	89.55						549054	6.97						534313	5.6						579277	0.5						562315	4.54						563511	0.52
					567379	0.54						580001	83.18						549100	12.06						534643	0.35						579423	0.33						563966	15.48						563574	1.07
					570250	1.48						580123	85.53						549898	6.37						534906	1.15						579472	2.28						563999	2.76						563582	1.04
					570556	1.16						580637	81.44						550209	2.43						536828	2.07						580533	1.52						566330	3.49						563739	1.07
					570887	0.51						581413	87.85						553081	7						537340	0.5						580596	0.17						566856	2.39						564324	0
					571394	0.91						581714	65.97						553387	6.82						538370	1.77						581613	0.5						567093	5.63						564450	2.21
					571529	0.61						582177	72.71						553718	6.26						538381	0.94						581734	0.68						567420	6.42						564794	0.13
					571538	3.11						582560	69.31						554225	0.38						538570	0.94						582649	1.2						567682	2.37						564914	0.25
					572339	1.45						583686	78.09						554360	7.84						538619	0.14						582847	1						568112	2.48						565741	1.03
					572630	2.67						584694	70.68						554369	11.7						538963	2.11						582955	0.75						568258	3.06						567901	0.95
					572942	1.15						585436	70.89						555170	7.77						539102	0.67						583069	1.33						568307	6.6						569043	1
					573983	0.94						587205	77.08						555461	4.97						539216	0.51						584615	0.9						569368	3.46						569259	1.38
					575525	0.62						588295	51.96						555771	3.77						541131	0.65						584635	1.22						569431	3.15						569736	3.38
					575671	1.88						589654	70.29						556811	7.07						541848	0.43						585274	0.57						570448	1.6						570596	3.81
					575861	0.31						590332	71.51						558353	2.61						541905	0						585381	0.91						570569	3.46						570848	0.96
					575885	0.62						591541	72.86						558499	6.52						542380	0.64						585967	1.94						571484	4.12						571551	1.51
					576920	9.66						592172	82.04						558689	8.7						542662	1.64						586725	1.02						571682	4.32						571719	0.41
					577010	10.16						592276	78.22						558713	10.31						542773	0.14						588398	0.46						571790	6.31						572507	2.63
					577067	4.5						592318	70.8						559747	6.81						543323	0.14						589685	1.92						571904	4.94						573073	0.54
					577397	1.33						593064	73.47						559837	3.9						543682	0.86						590074	0.54						573450	2.65						573581	0.9
					577660	2.01						594874	66.36						559894	15.74						544392	0.77						590653	0.78						573470	6.92						573716	5.8
					579630	0.72						595854	52.18						560224	6.64						545927	1.89						591011	1.01						574109	2.26						574242	0.64
					580094	0.5						597015	64.73						560487	3.92						546152	0.96						591256	1.02						574216	3.06						575162	0.91
					581126	2.73						597352	71.21						562921	4.41						546982	2.87						591986	2.86						574802	4.41						575576	1.41
					581137	0.51						597870	77.25						563121	6.64						548633	2.4						592548	0.39						575560	2.05						576095	1.42
					581326	0.51						598315	58.68						563951	6.15						548666	1.28						592721	0.39						577233	1.64						576524	0.92
					581375	0.3						598506	46.34						563962	2.95						550614	1.23						593080	0.79						578520	4.87						578207	0.13
					581719	1.44						599370	75.36						564151	8.07						550677	0.26						593407	0.32						578909	8.68						578650	1.53
					581858	0.94						601534	75.38						564544	4.46						551696	0.8						593564	0.32						579488	0.94						579025	4.96
					581972	77.72						601698	74.77						564685	5.6						551817	0.61						593632	0.49						579846	3.59						579760	0.92
					583887	0.84						601973	58.36						564799	7.09						552732	1.04						593753	0.89						580091	1.87						580289	0.25
					584604	0.51						602100	77.1						566714	6.82						552930	1.44						593994	1.05						580821	5.64						580569	3.49
					584661	0.1						603128	68.18						567431	5.76						553038	0.45						595158	1.1						581383	3.12						581153	1.64
					585136	0.21						603134	69.28						567488	1.48						553152	2.15						595999	0.23						581556	3.09						582441	0.77
					585418	0.83						603237	47.43						567963	3.97						554698	0.58						596197	0.53						581915	5.69						583225	1.03
					585529	0.2						606248	55.18						568245	7.75						554718	0.58						596429	0.77						582242	4.67						583928	0.49
					586079	0.31						606639	73.18						568356	3.21						555357	0.52						596551	2.75						582399	0.71						584227	0.99
					586438	2.13						606927	74.18						568906	6.88						556047	2.56						597065	1.12						582467	1						584693	0.98
					587150	0.64						607347	55.76						569265	5.66						556805	2.44						597843	0.76						582588	1.5						585949	1.35
					588685	0.63						608672	65.38						569977	2.48						558478	0.64						598144	0.46						582829	4.08						586190	1.22
					588910	0.62						608951	79.61						571512	4.33						559765	1.72						598607	1.62						583993	10.97						587199	0.37
					589740	0.96						609143	79.35						571737	2.33						560154	0.68						598990	0.83						584834	3.12						587646	0.12
					591391	1.53						610321	74.6						572566	8.88						560733	0.38						599506	0.69						585032	2.39						587865	0.49
					591424	0						610349	77.68						574217	15.83						561091	0.87						600116	0.39						585264	1.88						588312	1.08
					593372	1.14						610423	72.41						574250	11.86						561336	1.33						601121	1.32						585386	6.66						588485	0.86
					593435	0						610498	80.38						576581	3.7						562065	3.8						601595	0.47						585900	1.07						588491	2.95
					594454	81.02						611090	75.28						577107	7.35						562627	0.93						601863	0.63						586678	2.96						588600	2.07
					594575	1.06						611702	62.8						577344	9.55						562800	0.12						603630	4.18						586979	3.36						588818	0.12
					595490	1.93						613003	70.53						577671	3.9						563159	0						604720	0.62						587442	2.64						589619	0.48
					595796	0.53						613357	74.33						577937	2.47						563486	0.74						606079	0.92						587825	4.34						589851	0.89
					595910	1.17						614291	59.16						578367	3.98						563643	0.25						606757	0.17						588341	2.12						590120	2.31
					597456	0.31						614591	78.93						578513	3.26						563711	0.62						607966	1.03						588951	2.56						590364	0.62
					597476	0.85						615847	68.64						578562	9.47						563832	0.5						608597	1.75						589955	6.61						590408	2.2
					598115	0.31						615928	84.01						579623	6.55						564074	0.68						608701	3.74						590429	7.46						590463	0.64
					598805	1.18						616699	74.68						579686	4.49						565238	1.28						608743	0.28						590697	0.86						590686	0.9
					599563	2.13						618141	59.22						580703	3.25						566079	0.49						609489	1.77						592464	8.53						591218	0.25
					601236	0.8						618703	61.12						580824	5.27						566277	0.49						611299	0.74						593554	3.59						591309	0.39
					602138	1.38						619653	54.77						581739	6.15						566509	0.62						612279	0.57						594913	0.94						592121	1.09
					602522	1.86						619695	74.52						581937	8.18						566631	1.62						613440	0.71						595591	6.8						592405	0.63
					602911	0.76						621000	84.8						582045	9.13						567145	0.79						613621	1.61						596800	5.41						592579	67.56
					603490	0.68						621211	79.79						582159	7.57						567920	0.87						613777	1.01						597431	3.34						592793	0.61
					604093	1.86						622125	60.53						583705	2.51						568221	0.37						614295	1.21						597535	4.18						593250	0.61
					604824	2.15						623545	87.23						583725	11.79						568684	2.21						614740	0.1						597577	2.64						593880	3.11
					605386	1.34						624305	80.08						584364	3.41						569067	0.31						614931	0.49						598323	5.17						594065	0.5
					605559	0.1						624385	76.83						584471	5.67						569583	0.37						615195	2.75						600133	2.88						594840	1.25
					605918	0.37						624620	72.4						585057	4.99						569965	2.35						615279	1.96						601113	1.63						595747	0.24
					606245	0.75						627795	74.8						585815	2.29						570193	76.29						615426	2.02						602274	1.84						596320	0.12
					606402	0.57						627978	71.83						587487	1.72						571197	1.42						615542	0.28						602455	1.56						596362	3.02
					606470	0.57						628365	84.92						588774	6.06						571671	0.12						617957	0.65						602611	3.17						596849	0.48
					606590	0.38						628405	59.77						589163	4.68						571939	0.49						618121	0						603129	2.63						597077	0.24
					606832	1.15						629236	62.75						589742	3.34						573706	3.76						618523	0.97						603574	1.93						599914	1.88
					607996	1.49						632833	81.62						590100	5.95						574796	0.6						619356	0.47						603765	0.54						600452	3.85
					608837	0.56						632857	71						590345	3.61						576155	1.09						619550	2.24						604029	2.19						601303	0.24
					609035	2.06						633707	70.46						591075	12.55						576833	0.24						619556	1.13						604113	3.38						601798	3.99
					609267	1.67						635267	76.69						591603	6.16						578042	0.6						619659	0.09						604260	3.94						602016	1.23
					609389	2.54						636014	74.06						591776	5.14						578673	2.44						621352	2.05						604376	3.78						602295	1.48
					609903	1.9						636737	58.47						592135	9.11						578777	2.95						621567	0.37						606791	4.58						602679	1.23
					610678	12.11						637064	62.53						592462	6.17						578819	0.29						623061	0.88						606955	2.98						603096	1.07
					610979	0.28						638173	77.6						592619	6.64						579418	0.46						623126	1.44						607357	4.48						603129	1.07
					611442	0.88						638712	76.12						592687	5.45						579565	1.42						623349	0.61						608190	2.09						603139	1.44
					611825	64.95						640239	46.68						592808	1.83						581375	0.7						623769	0.09						608384	5.22						603228	0.96
					612341	0.29						642385	85.67						593049	6.59						582355	0.41						624000	0.43						608390	5.98						605086	0.24
					612951	0.57						642745	78.08						594213	33.63						583516	7.43						625097	0.35						608493	2.63						605491	0.35
					613956	0.87						643353	83.43						595054	6.05						583697	1.89						625376	0.69						610186	3.71						606251	1.31
					614430	0.47						644040	65.43						595252	5.45						583853	1.67						625568	21.31						610401	4.36						606515	0.58
					614698	0.47						646981	89.52						595484	3.81						584371	0.83						626746	0.09						611895	2.65						606869	2.57
					616465	2.63						649447	71.29						595606	10.89						584816	0.3						626774	2.09						611960	1.7						608706	0.36
					617555	0.56						651196	81.99						596120	4.72						585007	0.3						626848	0.34						612183	7.21						608934	0.63
					618914	0.49						652196	58.52						597199	5.2						585271	0.72						626908	0.43						612603	1.39						609132	0.13
					619592	0.19						654216	55.8						597662	6.09						585355	0.85						626923	1.05						612834	3.14						609365	0.78
					620801	0.81						656181	81.03						598045	10.98						585502	1.58						627515	0.77						613931	4.43						609374	1.02
					621380	0.91						656414	87.5						598561	3.15						585618	0.3						628127	0.34						614210	2.02						610234	0.75
					621432	2.16						659083	11.13						599171	3.64						588032	0.53						629120	0.5						614402	14.32						610579	0.38
					621536	2.65						660500	66.3						600175	9.29						588196	0.06						629428	0.76						615580	1.43						610669	1.01
					621578	65.4						661115	63.73						600649	17.29						588471	0.53						629782	1.12						615608	2.2						611098	5.28
					622177	0.64						662808	76.92						600917	3.85						589431	0.47						629999	1.46						615682	2.26						611137	1.01
					622324	1.62						664089	73.78						602684	7.27						589625	1.13						630393	2.54						615742	0.93						611500	2.82
					624133	0.92						665278	78.13						603774	5.59						589631	1.86						630716	0.59						615757	2.88						612752	1
					625113	0.27						666362	83.03						605133	2.61						589734	0.47						631016	2.5						616349	3.13						612816	0.86
					626274	0.55						667433	84.27						605811	17.94						591426	1.78						632077	1.59						616961	2.27						613119	0.12
					626455	1.65						667488	86.43						607020	10.49						591641	0.17						632272	1.42						617954	0.82						613269	0
					626611	1.09						667977	80.28						607651	45.45						593135	0.23						632353	1.95						618262	0.99						613443	0.48
					627129	1.09						668627	69.79						607755	9.49						593200	0.71						633262	0.72						618616	2.39						613464	0.36
					627574	0.37						668730	79.86						607797	5.18						593423	0.29						634566	0.26						618833	3.65						613485	1.09
					627765	0.18						669548	50.11						608543	7.29						593843	0.3						634630	1.98						619227	4.84						613608	2.21
					628029	1.94						670078	83.9						610353	7.89						594074	7.18						635128	0.6						619550	5.63						613644	0
					628113	1.11						670921	81.33						611333	2.17						595167	1.23						636057	2.03						619850	8.87						616230	0.24
					628260	1.45						670946	81.45						612494	4.6						595446	0.53						636091	5.05						620911	6.23						616315	0.12
					628376	13.28						671054	72.16						612675	5.18						595638	0.29						636654	2.68						621106	2.98						616416	0.35
					628627	2.61						671339	85.31						612831	5.63						596817	0.42						637425	3.12						621187	5.93						617103	0.49
					630791	0.36						673332	78.81						613349	2.13						596845	0.85						637636	0.68						622096	1.55						617894	2.04
					630955	0.18						675066	68.56						613794	3.33						596919	0.54						637647	1.29						623400	0.49						619583	1.16
					631357	0.64						676416	72.24						613985	3.97						596979	0.36						638550	1.15						623464	4.15						619756	1.86
					632190	0.72						676842	70.03						614249	4.99						596994	0.3						639972	2.8						623962	2.65						619772	1.22
					632384	1.45						677948	45.58						614333	56.5						597586	0.66						640732	0.87						624891	6.63						620089	0.25
					632390	5.74						678074	82.35						614480	5.72						598198	0.43						641047	1.43						624925	10.88						621010	0.13
					632493	0.27						678268	57.68						614596	9.35						598444	0.91						644221	0.7						625488	4.65						621751	3.98
					634186	2.01						678644	80.52						617011	4.38						599499	0.48						644404	0.8						626259	5.25						622321	0
					634401	0.09						678967	68.28						617175	6.12						599853	0.49						644791	7.15						626470	1.86						622637	0.7
					635895	0.85						679088	63.32						617577	3.72						600464	2.72						644831	1.05						626481	4.81						622732	1.96
					635960	0.71						679177	56.46						618410	5.07						600787	0.84						645662	0.7						627384	1.37						622836	8.58
					636183	0.52						679576	73.74						618604	9.35						601087	1.77						648278	0.18						628806	7.02						623648	0.27
					636603	0.26						679639	58.33						618610	6.17						602343	3.04						648794	0.36						629566	3.43						623941	0.81
					636834	1.48						680240	65						618713	1.38						602424	2.03						648818	0.63						629881	5.29						624458	0.39
					637930	1.4						680483	81.1						620406	4.52						603195	0.24						649043	0.45						633055	3.61						625129	0.66
					638209	2.19						681134	68.14						620621	2.88						604637	0.18						649693	0.27						633238	3.18						625696	0.13
					638401	0.43						681254	63.74						622115	6.09						605199	1.12						650420	1.31						633625	18.67						625838	0.37
					639580	0.09						681290	70						622180	2.32						606128	1.18						651253	1.5						633665	2.67						625927	2.02
					639608	0.87						682066	49.89						622403	11.11						606162	4.76						651802	20.39						634496	4.55						626950	4.01
					639682	1.21						682515	73.83						622823	4.29						606191	1.25						652000	0.78						637111	3.08						627099	1.58
					639757	0.26						684287	60.85						623054	4.73						606725	2.57						652378	1.4						637627	4.95						628945	1.43
					640348	1.02						684332	21.95						624151	4.69						607496	1.84						653160	0.19						637651	1.82						629816	1.43
					640960	0.18						685031	69.67						624430	2.5						607707	1.05						653907	1.42						637876	1.36						629944	0.71
					641929	4.67						685061	61.26						624622	19.06						608621	0.82						653985	0.28						638526	1.36						630728	0.7
					643037	0.77						685166	80.09						625800	7.32						610042	3.33						654411	0.19						639253	3.99						630772	1.53
					643754	0.34						685288	58.91						625828	3.25						610801	0.65						654744	0.66						640086	1.67						630806	1.06
					646624	2.61						686330	61.68						625902	4.94						610881	2.78						655517	0.87						640635	15.56						631261	0.83
					650721	1.68						690023	68.42						625962	3.69						611116	1.61						655643	4.43						640833	4.55						631792	0.68
					651997	20.12						692684	72.21						625977	5.58						614290	0.95						655837	0.74						641211	2.74						633131	1.25
					653627	2.69						692856	57.77						626569	5.42						614473	1.21						656213	1.85						641993	0.63						633209	1.13
					656177	2.02						693681	50.53						627181	2.24						614860	4.78						656536	0.63						642740	5.95						633528	1.35
					656373	0.54						694429	59.68						628174	4.3						614900	0.78						656657	0.98						642818	2.68						635972	1.02
					656463	1.27						696081	68.22						628483	5.19						615731	0.41						656746	0.81						643244	4.29						636255	1.12
					657314	1.84						696662	64.09						628837	3.38						618037	0.35						657208	0.18						643577	4.45						636674	0.67
					657717	1.18						697574	79.81						629054	5.51						618397	0.23						657809	0.66						644350	5.57						636745	1.7
					658459	0.74						697945	65.02						629448	5.25						618937	0.83						658052	12						644476	5.81						637432	0.68
					659382	3.81						698219	65.38						629771	10.34						618961	0.94						658703	4.44						644670	4.7						637776	2.34
					659646	3.11						698815	78.82						630071	11.96						619810	0.35						658823	0.78						645046	2.51						639431	0.76
					659990	0.18						699732	57.83						631132	11.64						620905	4.35						658859	0.89						645369	2.98						640898	0.56
					660932	0.57						701666	60.51						631327	4.24						621370	0.88						659635	0.92						645490	2.71						640981	1.6
					662014	1.1						705654	76.13						631408	8.7						621919	2.75						660084	1.37						645579	3.03						641282	0.79
					662212	0.73						706640	82.98						632317	2.01						622117	0.53						661842	0.33						646041	2.81						641351	0.45
					662444	3.27						707039	70.92						633621	3.85						622495	14.13						661887	0.33						646642	2.58						642661	1.21
					662506	1.99						707168	66.38						633685	9.12						623277	0.29						662571	0.55						646885	10.62						642784	1.53
					662572	86.07						707174	67.62						634183	3.88						624024	0.72						662601	2.32						647536	18.7						644015	0.76
					662729	1.84						707481	80.03						635112	8.28						624102	0.3						662706	0.33						647656	2.1						646466	1.05
					662990	3.91						707542	74.92						635146	12.73						624528	0.42						665411	1.27						647692	2.85						646849	2.87
					663997	1.59						708287	54.53						635709	11						624861	0.55						666655	0.4						648468	1.57						647995	0.64
					664312	59.62						709321	58.57						636480	49.59						625634	1.55						667204	0.83						648917	4.07						649197	1.56
					664832	0.62						709849	75.44						636691	4.8						625760	5.17						669858	0.87						650675	4.21						649471	1.41
					666455	0.09						710472	59.88						636702	6.55						625954	0.79						670030	0.68						650720	1.58						649750	6.78
					667520	0.37						710531	76.02						637605	2.77						626330	1.71						670855	1.36						651404	2.44						650337	1.21
					667874	2.3						710633	83.9						639027	12.36						626653	0.6						671604	0.3						651434	3.66						650721	0.65
					668485	1.96						710849	52.44						639787	5.17						626774	0.97						673256	0.62						651539	7.73						650730	0.11
					668808	0.76						711375	86.83						640102	9.26						626863	1.16						673837	1.41						654244	1.52						650794	0.77
					669108	2.51						712499	68.89						643276	4.08						627262	0.55						674749	3.36						655488	2.05						650865	1.79
					670364	3.45						713492	72.19						643459	5.83						627325	1.86						675120	0.52						656037	2.14						650874	0.88
					670445	1.33						713732	83.33						643846	33.14						627926	0.54						675394	1.46						658699	1.22						652198	1.58
					671354	1.53						713756	73.44						643886	6.26						628169	0.68						676907	0.82						658871	3.34						653258	2.58
					672658	0.67						714887	83.31						644717	4.91						628820	2.64						678869	2.38						659696	2.53						653278	2.89
					673220	0.48						715525	64.37						647333	4.11						628940	0.3						679486	0.87						660445	1.2						653920	2.86
					674149	1.16						716256	83.06						647849	5.18						628976	0.3						680888	0.77						662097	0.99						654167	0
					674183	2.78						716826	80.47						647873	4.85						629752	0.61						682858	0.57						662678	2.33						654476	0.93
					674746	5.67						718574	73.48						648098	2.89						630201	1.21						683844	3.17						663590	4.32						656193	0.65
					675517	1.78						719055	87.94						648748	4.88						631968	0.43						684243	1.03						663961	2.93						656227	0.11
					675728	0.29						720324	52.21						649475	6.96						632013	0.31						684372	1.12						664235	5.97						656233	0.22
					676642	0.71						722176	88.28						650308	3.35						632727	1.94						684685	0.83						665748	2.73						656736	0.33
					678089	0.61						722566	73.49						650857	22.51						632832	13.46						684746	0.91						667710	2.23						656835	0.44
					678822	1.19						722808	79.83						651055	3.56						636624	0.57						685478	1.28						668327	2.9						658433	0.46
					678902	3.12						722838	67.76						651433	4.75						636777	0.32						686513	1.66						669729	1.95						658649	0.46
					679137	1.2						723818	81.23						652215	2.46						637326	1.35						687041	1.45						671699	5.8						659960	1.11
					682312	0.87						724073	90.68						652962	6.26						639984	0.25						687664	0.26						672685	4.71						660929	1.45
					682495	71.85						724412	78.28						653040	4.36						640156	0.45						687723	1.9						673084	3.78						661939	1.08
					682882	7.08						724670	78.06						653466	7.8						640981	0.71						687825	0.85						673213	2.47						662218	0.54
					682922	2.63						724977	79.88						653799	6.16						641730	0.38						688041	0.43						673526	4.92						662477	0.76
					683753	1.07						725009	77.38						654572	7.03						643382	0.26						688965	0.48						673587	1.6						662866	0.22
					686707	0.4						725036	83.22						654698	6.46						643963	2.14						689731	0.5						674319	2.54						662918	0.66
					686940	1.72						725144	85.52						654892	2.89						645246	0.31						690724	0.42						675354	2.05						663125	0.76
					689610	0.92						726631	79.34						655268	6.89						645520	1.59						690964	0.58						675882	5.7						663482	0.44
					691027	2.08						727725	76.64						655591	4.01						647033	0.58						690988	0.83						676505	2.29						663541	0.33
					691641	1.22						728459	83.56						655712	2.36						648996	1.59						691147	1.84						676564	2.49						663685	3.98
					692057	2.16						729563	86.79						655801	3.31						649888	0.32						692119	2.92						676666	1.18						663880	0.22
					692324	0.3						730642	69.03						656263	5.2						651015	0.56						692757	0.79						676882	0.59						664466	1.02
					693007	0.3						731457	81						656864	3.33						652985	0.5						693488	1.6						677806	5.18						665456	0
					694627	1.97						731478	75.93						657107	16.32						653971	2.31						694058	1.67						678572	3.18						665594	11.22
					695816	0.31						731499	69.42						657758	59.5						654370	1						694634	0.82						679565	1.56						665927	0.8
					697195	2.31						731547	81.36						657878	6						654499	1.9						695806	1.23						679805	2.29						666065	12.16
					697970	1.79						733179	64.88						657914	6.01						654812	0.69						696650	0.56						679829	3.99						666398	0.59
					698025	1.88						733254	69.57						658690	3.97						654873	0.87						697556	0.56						679988	3.99						666536	12.83
					698514	0.53						733401	61.14						659139	7.3						655606	0.83						699408	2.04						680960	4.15						666869	0.24
					699233	0.3						734538	84.07						660897	3.82						656641	1.07						699798	1.09						681598	1.8						667007	11.22
					699267	0.51						734801	70.84						660942	2.89						657169	1.77						700070	1.33						682329	1.53						667340	0.37
					700086	1.02						735722	74.58						661626	26.23						657792	0.25						701644	0.09						682899	3.01						667478	12.02
					701457	0.62						735814	48.79						661656	4.74						657851	1.52						701902	4.07						683475	2.21						667811	0.37
					701482	0.5						736487	74.09						661761	3.66						657953	0.68						702209	0.64						684647	4.94						667949	12.78
					701590	0.6						736897	79.83						664466	3.73						658169	0.5						702241	0.45						685491	1.53						668698	0.24
					703009	0.7						736919	66.83						665710	4.86						659093	1						702268	0.36						686397	1.7						669232	3.27
					703033	3.4						737390	83.89						666259	4.62						659871	0.32						702376	0.46						688249	4.56						669848	0.12
					703879	0.4						738646	54						668925	6.43						660864	0.63						703863	3.43						688639	3.34						670011	0.49
					704974	4.54						738999	51.28						669097	4.8						661104	0.37						704957	0.89						688911	3.88						670905	6.41
					705439	0.81						739841	51.47						669922	4.2						661128	0.19						707072	2.2						690485	1.49						671782	0.35
					706186	0.3						739856	73.39						670671	3.29						661287	1.39						707902	0.83						690743	5.87						671932	1.34
					707345	0.61						740820	67.54						672323	3.29						662259	2.04						708717	1.3						691050	3.6						672497	0
					708092	0.72						740841	81.97						672904	4.32						662819	9.32						708738	1.16						691082	3						674417	1.05
					708170	0.73						741201	73.12						673816	6.63						662897	0.31						708759	1.42						691109	4.83						674866	0.82
					708596	0.31						741307	70.89						674187	7.38						663628	0.06						708807	0.84						691217	5.19						674966	1.4
					709701	3.01						741390	77.22						674461	10.8						664198	1.13						710197	0.32						692704	5.61						675113	0.36
					709827	4.9						742843	75.31						675971	4.87						665947	1.66						710439	0.42						693798	2.89						675371	0.6
					710021	0.4						742948	73.59						677932	7.76						666428	1.69						710514	0.86						695895	10.23						675656	1.18
					710397	1.7						743035	78.38						678549	9.16						666792	0.44						710532	1.62						696725	3.31						678580	0.75
					710720	0.6						743344	60.85						679951	6.72						667698	0.44						710586	2.51						697540	3.68						678698	2.19
					710841	1.38						472	82.69						681920	7.28						669550	2.13						710610	0.32						697561	2.45						680371	0.37
					710930	0.85						1613	69.96						682906	12.67						669940	1.35						710661	0.43						697582	4.79						680669	0.49
					711329	0.72						1987	86.46						683305	8.61						670212	0.64						711798	0.44						697630	2.68						681020	0.62
					711392	0.3						2111	66.73						683434	6.08						671786	0.58						712061	0.43						699020	2.67						681623	0.24
					711993	0.96						2904	47.07						683747	6.85						672044	6.21						712982	0.77						699262	7.25						682190	0.48
					712236	1.72						4866	74.63						683808	5.33						672351	0.9						713074	0.22						699337	2.21						682751	3.14
					712887	6.8						4920	78.49						684540	5.07						672410	0.77						713747	1.46						699355	3.46						683419	0.94
					713007	0.21						5605	86.07						684830	3.68						672518	0.71						714157	0.44						699409	3.91						683534	0.36
					713043	1.5						5645	85.13						685581	7.85						673057	0.38						714179	1.79						699433	0.49						683978	0.99
					713819	1.08						6012	81.34						686359	9.98						674005	4.01						714650	1.75						699484	4.98						685305	0.48
					714268	0.75						6823	75.72						687215	4.06						675692	2.38						715906	1.21						700621	3.08						685420	0.24
					716041	1.05						7250	64.89						687902	10.68						676410	1.04						716259	0.24						700884	3						685681	0.71
					716086	0.31						7667	75.89						688532	6.19						676644	1.31						717101	0.37						701805	4.19						685822	0.24
					716770	1.52						8008	76.5						689291	12.47						676993	0.13						717116	0.49						701897	1.05						686292	1.3
					716800	0.43						8903	57.94						689354	5.3						678072	1.39						718080	1.44						702570	4.25						686308	0.24
					716905	0.53						8911	79.28						689483	8.57						678887	2.1						718101	1.19						702980	1.48						687130	0.59
					717027	0.77						9506	80.2						689514	2.84						678908	0.78						718461	1.33						703002	3.18						688961	0.47
					720895	1.47						10650	72.53						689870	7.89						678929	1.28						718567	1.76						703473	4.35						690284	0.46
					721048	0.34						11360	71.54						690076	2.49						678977	0.91						718650	1.6						704729	5.93						691444	0.93
					721597	1.03						11960	58.56						690517	13.92						680367	0.73						719283	1.49						705082	2.05						692458	0.46
					724274	0.32						12752	76.67						690718	8.15						680609	0.33						720504	1.88						705924	2.15						693331	1.53
					724446	0.1						13791	73.65						691124	4.58						680684	0.92						721386	0.71						705939	5.98						693448	1.3
					725271	1.17						14502	73.76						691668	10.94						680702	2.13						721492	1.42						706903	2.08						694582	0.59
					726019	0.63						15806	78.76						691722	9.35						680756	2.7						722991	0.96						706924	2.24						695562	0.45
					727671	0.73						17351	83.13						691848	6.21						680780	0.65						723096	3.08						707284	2.99						695740	0.91
					728252	1.5						17856	86.56						692010	25.5						680831	0						723183	0.32						707390	6.25						697331	0.8
					729164	1.19						18076	89.1						692532	5.23						681968	0.06						723492	1.35						707473	3.13						697399	0.8
					729535	0.33						19008	89.52						692720	7.24						682231	3.84						723828	0.74						708106	2.03						697541	1.27
					729809	0.11						19231	70.74						692875	10.42						683152	1.01						472	2.79						709327	2.68						698155	1.54
					731322	1.01						19993	77.7						693011	9.3						683244	0.27						1613	1.29						710209	7.14						700507	1.13
					733283	0.11						20409	62.48						693352	3.36						683917	1.03						1987	2.51						710315	2.73						702425	0.55
					734175	0.79						20497	55.56						693464	4.81						684327	0.47						2111	0.29						711814	3.47						704643	1.44
					735302	0.44						21818	71.3						693899	7.06						684349	1.37						2889	1.81						711919	5.85						705324	0.56
					737272	0.54						22322	40.03						694206	8.02						684820	2.81						2904	0.83						712006	3.78						705345	2.87
					738258	6.1						22793	72.4						694332	7.26						686076	1.81						4866	0.24						712315	1.24						705748	1.01
					738657	0.8						23004	74.86						694740	4.7						686429	0.2						4920	0						712651	2.28						705989	0.9
					738786	1.86						23388	89.38						695091	5.98						687269	1.08						5605	0.58						472	6.68						706019	0.57
					739160	0.23						24135	89.95						696598	19.06						687284	0.4						5645	2.2						1613	1.8						706159	1.96
					739893	0.81						24607	89.24						697279	6.44						688269	0.95						6012	0.23						1987	1.73						707005	0.45
					740928	0.58						24708	75.03						697385	8.69						688629	0.96						6822	1.96						2111	2.83						707138	0.22
					741456	0.58						24738	79.43						698436	9.04						688735	2.36						7249	2.05						2889	3.65						707220	0.44
					742079	0.12						25250	74.15						699196	7.47						688935	0.47						7666	0.43						2904	3.11						707376	1.11
					742138	0.94						25703	71.92						699212	8.53						690020	0.28						8007	0.87						4866	2.65						707829	2.38
					742240	0.47						25859	70.59						699946	9.76						690253	3.08						9582	1.03						4920	5.26						708341	1.12
					742456	0.24						25941	84.42						701030	6.81						692924	0.73						10728	0.84						5605	2.29						708371	2.83
					743380	0.8						26919	90.24						701758	7.81						694341	1.69						11438	0.46						5645	3.78						708472	1.24
					744158	0.48						27020	86.34						702276	11.84						694957	0.89						12038	1.56						6012	5.08						708944	0.54
					745151	8.88						27059	92.09						702735	8.4						696107	0.52						12830	0.84						6822	4.44						709691	0.45
					745391	2.44						27330	81.95						704189	6.77						697922	1.53						14069	1.86						7249	3.94						710075	0.47
					745415	0.12						27733	64.13						704441	6.43						699037	1.11						14081	0.29						7666	2.21						710286	0.57
					745574	63.68						27754	46.41						704534	5.75						699110	0.31						14547	0.47						8007	1.87						710757	1.5
					747106	0.6						28451	49.16						704702	11.31						700194	0.56						15851	0.49						9583	5.33						711261	0.58
					747184	0.12						30593	93.06						704783	3.32						700490	2.67						16916	0.1						10729	2.98						712563	0.68
					747915	0.58						30699	80.68						704828	5.38						701202	0.67						17395	1.1						11439	4.5						712671	0.46
					748485	1.96						32627	90.38						705995	9.49						701809	0.93						17899	0.87						12039	3.74						712696	0.46
					750234	1.37						33131	94.11						707445	4.73						702459	1.19						18119	1.6						12831	4.64						714066	0.33
					750715	0.68						34962	84.56						708196	11.98						702562	0.59						19051	1.24						14070	4.49						714882	1.47
					751079	0.44						35576	85.22						708974	14.96						703379	0.45						19274	1.44						14082	3.62						714985	0.79
					753837	1.26						35718	69.03						709830	5.39						703909	0.64						20036	0.96						14548	3.38						715635	0.11
					754227	67.71						35786	86.34						710517	11.24						704752	1.43						20452	0.47						15852	3.75						716124	0.35
					754469	1.25						37377	50.48						711147	4.48						704777	1.59						20540	0.65						16917	1.46						716179	0.81
					754499	0.67						38535	62.81						711906	13.13						704885	0.56						21860	0.54						17396	4.4						716260	2.49
					755479	2.77						39669	48.79						711970	3.75						705440	0.56						22364	1.33						17900	4.85						717250	0.46
					756073	0.11						39786	83.27						712099	5.72						706679	1.56						22835	0.79						18120	5.24						718334	0.58
					756331	5.91						40659	74.93						712130	4.14						707561	1.03						23046	0.36						19052	4.43						721338	2.32
					756638	1.03						42834	69.82						712486	5.95						707667	0.52						23430	1.07						19275	2.59						729653	0.49
					756697	0						44157	55.71						712692	2.48						709172	0.11						24177	2.23						20037	3.9						729758	2.5
					756805	0.92						45063	70.62						713133	8.95						709277	2.93						24649	1.52						20453	3.3						729845	0.81
					757344	0.11						45988	75.15						713334	7.43						709364	79.26						24750	1.01						20541	2.76						730154	0.34
					758292	3.63						46811	65.32						713740	3.4						709673	0.6						24780	0.99						21861	3.48						730489	0.37
					759979	2.22						46827	83.16						714284	12.79						710008	1.09						25292	1.43						22365	4.56						472	1.27
					760696	3.73						47297	86.7						714338	9.43						472	1.18						25745	5.89						22836	6.41						1613	1.37
					760930	1.07						47438	56.64						714464	6.68						1613	3.55						25901	0.17						23047	0.97						1987	1.49
					761278	0.83						47699	79.51						714626	22.56						1987	1.52						25983	0.26						23431	4.75						2111	0.44
					762357	0.47						47814	58.23						715148	4.69						2111	53						26116	0.35						24178	11.15						2889	1.16
					763172	1.58						49141	82.78						715336	5.85						2889	1.11						26962	1.32						24650	7.31						2904	0.28
					763193	0.83						49585	77.28						715491	10.35						2904	0.22						27102	0.98						24751	3.81						4866	0.74
					763214	1.57						49700	64.51						715628	9.7						4866	0.6						27132	0.97						24781	6.95						4920	0.5
					763262	0.95						50368	83.17						715969	4.58						4920	1.31						27373	0.35						25293	4.59						5605	0.89
					763430	1.55						50929	77.73						716081	5.03						5605	0.39						27776	2.43						25746	9.04						5645	1.03
					764652	0.85						51496	64.28						716515	8.18						5645	1.16						27797	0						25902	1.61						6499	4.43
					764894	2.32						52099	47.83						716824	9.82						6500	1.94						28493	0.54						25984	9.38						6926	1.91
					764969	0.48						52450	72.69						716950	7						6927	3.25						28755	0.36						26117	1.98						7343	0.84
					764987	1.61						52748	67.17						717359	5.76						7344	0.09						30662	3.17						26963	6.73						7684	1.42
					765041	3.4						53031	77.31						717710	6.63						7685	0.91						32636	1.51						27103	3.46						8467	1.29
					765065	0.73						54421	60.34						718017	7.87						8465	1.09						34052	1.4						27133	5.68						8731	1.14
					765116	0.72						54539	75.08						718143	8.91						8729	0.71						34988	1.94						27374	2.72						9353	1.38
					766253	0.35						57463	81.41						718551	5.47						8909	0.17						35602	4.53						27777	3.58						10499	0.34
					766462	0.71						57748	75.24						718902	6.46						9346	2.09						35744	19.32						27798	1.19						11209	0.42
					766516	0.24						58006	80.12						720409	20						10492	0.25						35812	0.68						28494	1.27						11215	0
					767437	1.2						58153	73.6						721090	5.57						11202	0.66						37403	1.47						28756	2.51						11809	6.41
					767529	0.24						58252	69.67						721196	8.51						11802	0.48						37581	0.21						30663	8.24						12320	0.21
					768202	1.34						58701	52.43						722247	8.12						12594	0.88						38561	0.31						32637	4.49						12601	0.62
					768612	0.62						60621	53.35						723007	8						13393	0.49						39695	1.24						34053	2.82						13640	1.21
					768634	1.36						61186	81.38						723023	10.11						13833	1.1						39812	1.74						34989	4.8						14351	0.41
					769106	2.13						61336	85.21						723757	8.89						13845	0.78						41699	1.25						35603	5.51						15653	0.63
					770362	2.83						62206	78.29						724841	8.28						14311	0.23						42859	0.97						35745	19.29						16718	0.21
					770715	1.13						63266	80.32						725569	10.22						15614	0.7						44182	0.51						35813	8.45						17198	1.38
					771556	2.75						63882	62.16						726088	13.03						16679	0.46						46013	1.02						37404	1.3						17642	0.32
					771571	0.92						64416	76.4						726547	11.2						17158	1.1						47573	2.36						37582	1.48						17910	2
					772535	4.05						65246	68.93						728001	5.78						18814	2.54						47703	1.11						38562	6.4						18842	1.48
					772556	2.16						65306	78.04						728253	6.21						19037	1.53						47897	0.51						39696	2.9						19065	1.56
					772916	1.14						65720	69.16						728346	6.98						19799	1.91						48332	1.56						39813	7.98						19827	0.5
					773022	1.89						65780	78.26						728514	15.1						20215	1.05						49116	0.2						41700	1.63						20243	0.49
					773105	0.72						66194	69.69						728595	2.42						20303	0.75						49422	0.31						42860	3.04						20331	0.3
					773737	1.78						66254	80.16						728640	6.6						21623	0.91						49565	1.04						44183	2.72						21176	0.5
					774958	0.92						66668	68.51						729807	9.29						22127	2.19						50907	1.21						46014	5.49						22415	1.68
					775840	1.79						66728	76.63						731390	29.57						22598	0.52						52150	0.29						47574	7.64						23297	0.48
					775940	0.62						67142	71.64						731519	8.93						22809	0.38						52166	0.67						47704	2.3						23403	0.09
					776128	0.47						67202	80.47						732670	28.87						23193	1.15						52636	1.15						47898	21.4						23717	1.25
					777441	0.18						67616	71.4						732799	8.64						23940	2.45						52777	0.48						48333	4.44						23800	1.27
					777546	3.54						67676	79.87						733181	10.79						24412	1.92						53038	0.68						49117	3.68						23906	0.6
					777633	2.37						68090	67.59						734512	14.47						24513	2.33						53153	0.39						49423	1.4						25251	0.3
					777942	0.74						68150	79						734962	3.46						24543	1.59						54480	1.33						49566	3.83						25266	1.49
					778277	1						68564	69.64						735630	7.03						25055	2.06						54924	0.37						50908	4.32						26107	0.19
					472	7.44						68624	78.06						735726	2.45						25508	1.16						55039	0.65						52150	5.77						26460	1.26
					1613	1.54						69038	71.04						736071	2.99						25664	0.52						55707	1.1						52166	3.21						27716	2.06
					1987	4.68						69098	78.46						737997	21.61						25746	0.37						56268	0.36						52636	6.27						28187	17.29
					2111	1.15						69512	70.72						738126	9.36						25879	0.45						57438	1.11						52777	1.56						28209	0.37
					2904	2.03						69572	81.08						739277	27.58						26725	1.2						57789	0.37						53038	1.61						28619	0.67
					4866	0.15						69986	63.88						739406	9.09						26865	0.9						58370	0.95						53153	2.77						29292	0.19
					4920	1.02						70046	77.64						739788	11.26						26895	0.6						59760	0.57						54480	4.97						29384	1.99
					5605	0.28						70460	73.17						741119	14.42						27136	0.44						59878	34.1						54924	1.76						30305	0.19
					5645	1.57						70520	82.43						741569	5.29						27539	2.19						62802	1.66						55039	2.06						30568	0.09
					6499	2.88						70934	68.67						742237	8.12						27560	0.3						63087	0.39						55707	5.38						31705	2.44
					6926	1.86						70994	72.36						742333	2.56						28256	0.6						63345	0.48						56268	1.62						31756	0.47
					7343	0.84						71987	65.47						742678	2.53						28518	0.53						63492	0.39						57438	4.35						31780	3.9
					7684	1.94						72573	65.17						745217	8.23						30395	1.95						63592	1.29						57789	3.67						31834	2.49
					9258	2.43						72915	78.72						745745	10.96						30425	2.47						64041	0.79						58370	3.78						31852	0.66
					10404	0.53						72974	86.51						746368	4.42						32414	1.29						65961	0.29						59760	2.33						31927	0.76
					11113	1.07						73332	59.54						746427	3.14						32906	0.83						66526	1.48						59878	28.16						32169	0.37
					11713	1.02						73539	73.35						746529	4.74						33803	0.7						66676	0.59						62802	2.49						33559	0.68
					12505	1.16						73591	68.82						746745	2.24						34739	0.3						67547	0.98						63087	1.53						33607	1.38
					13744	1.16						73980	36.55						747669	14.29						35353	2.42						68606	0.39						63345	3.36						33628	0.67
					13756	1.52						75516	51.78						748435	7.04						35495	1.95						69219	2.97						63492	1.65						33649	3.31
					14222	0.25						76485	62.07						749428	6.37						35563	1.21						69755	0.41						63592	2.43						33701	1.61
					15527	0.62						77794	74.59						749668	3.32						37154	0.39						76736	1.95						64041	4.5						34464	0.86
					16592	0.38						78010	85.74						749692	2.53						38312	0.7						77284	0.34						65960	0.56						35543	0.95
					17071	1.01						78225	83.55						749851	5.29						39446	15.62						77870	0.44						66525	1.96						36648	3.24
					18727	0.95						79220	73.62						750823	5.93						39563	2.2						78209	1.43						66675	3.65						37382	0.89
					18950	1.33						79364	72.9						751461	7.78						40436	1.26						78268	0.77						67546	0.54						38476	4
					19712	1.9						79610	73.88						752192	4.43						40721	5.74						78624	0.66						68605	3.44						39424	0.1
					20128	0.35						79709	86.56						752762	4.83						41450	1.66						78831	0.98						69221	7.39						39963	0.95
					20216	0.35						80212	72.16						753338	2.42						42610	0.94						78883	0.11						69757	2.08						40071	0.28
					21536	0.49						80218	49.15						754510	17.85						43933	2.88						79326	0.76						77680	6.03						40098	0.56
					22040	1.46						81971	68.84						755354	4.63						45764	0.87						80808	0.86						78228	0.89						40130	1.32
					22511	0.61						82280	54.2						756260	5.7						47963	0.88						81610	0.42						78814	2.73						40437	6.17
					22722	0.24						82527	57.31						758112	10.45						48637	0.31						81777	0.21						79153	2.72						40695	0.28
					23106	1.08						83169	81.55						758502	8.84						49234	1.44						83088	0.42						79212	4.42						41289	1.38
					23853	13.32						83189	82.17						758774	7.59						50472	0.32						83304	0.72						79568	72.8						42269	0.94
					24325	35.09						84249	88.47						760348	4.82						50488	0.87						83519	0.83						79775	3.14						42542	1.26
					24426	1.21						85570	75.91						760606	8.27						50958	0.47						84656	1.84						79827	1.18						42932	1.27
					24456	1.19						85650	81.41						760913	9.17						51099	0.31						84902	0.64						80270	1.77						44784	0.46
					24968	0.71						85714	78.16						760945	10.9						51360	0.4						85001	0.74						81767	2.54						45690	0.47
					25421	67.16						85723	77.42						760972	7.48						51475	0.63						85504	0.75						82569	0.46						46054	0.85
					25577	0.36						86107	57.81						761080	11.02						52802	0.48						85510	0						82736	2.16						46535	0.68
					25659	0.35						86694	92.19						762567	10.79						53246	0.8						87266	0.64						84047	2.39						47707	0.49
					25793	0.59						87247	82.98						763661	6.32						53361	0.32						87575	0.1						84263	4.56						48283	1.35
					26639	1.33						88448	66.35						765757	17.03						54029	0.72						87822	0.94						84478	3.78						48853	0.46
					26779	2.86						89594	83.97						766587	5.66						54590	0.32						88464	3.27						85615	5.74						49584	0.85
					26809	0.48						89977	72.05						767402	6.03						55157	0.32						88484	21.86						85861	3.8						50222	2.63
					27050	0.24						92430	76.68						767423	4.39						55760	0.66						89544	1.89						85960	3.06						51194	1.86
					27453	1.29						93661	82.02						767444	4.81						56111	0.33						90868	1.03						86463	2.26						51353	0.57
					27474	2.02						93784	87.54						767492	3.04						56409	0.25						90877	2.58						86469	1.65						51377	0.94
					28171	0.36						94118	76.21						768882	5.27						58082	0.49						90948	0.71						88225	1.67						51617	0.88
					28418	3.17						95075	75.59						769124	22.09						58200	0.25						91012	0.82						88534	1.83						52610	0.47
					32269	1.67						95144	88.43						769199	5.35						61124	1.38						91021	0.61						88781	4.75						53398	0.84
					33353	2.68						95445	87.58						769217	6.42						61409	0.4						91396	0.92						89423	8.87						53472	0.65
					35196	1						95528	87.26						769271	9.56						61667	1.23						91405	0.41						89443	19.77						53796	0.37
					35338	0.74						96995	80.03						769295	4.15						61814	1.45						91992	4.98						90503	8.92						54322	0.66
					35406	1.37						98650	77.58						769346	9.93						61914	1.22						92271	0.82						91827	1.83						54538	0.56
					36997	0.38						98962	73.58						770483	9.22						62363	0.65						92545	1.69						91836	4.78						54640	1.25
					37175	0.12						99681	76.04						770746	6.33						64283	0.67						93746	0.58						91907	3.79						54699	0.29
					39288	0.52						100171	82.55						771667	5.76						64848	79.54						94892	2.73						91971	3.63						55322	1.75
					39405	0.64						100454	53.45						771759	5.11						64998	0.25						95275	0.38						91980	2.8						55850	1.22
					40278	4.78						102898	81.42						772432	6.98						65869	0.17						97731	0.28						92355	2.64						56884	0.66
					40563	4.73						103217	79.86						772842	6.95						66929	0						98962	0.95						92364	4.98						57629	0.38
					41292	1.55						103295	82.18						772864	4.92						67545	2.74						99085	1.13						92951	6.94						57690	0.85
					42452	1.26						104634	64.42						773335	7.87						68911	0.26						100376	0.76						93230	1.65						57997	0.86
					43776	0.13						105165	66.29						774591	12.86						68971	1.4						100445	0.48						93504	8.03						58003	1.62
					45607	3.1						105619	79.85						774944	5.62						69385	0.7						100746	4.63						94705	1.87						58132	0.95
					46429	0.52						105653	85.37						775786	8.17						69445	1.15						100829	0.47						95851	3.59						58531	1.64
					46445	0.92						105697	79.14						775801	10.91						69859	0.18						102296	0.19						96234	3.04						59517	0.56
					46915	1.03						106481	67.47						776765	4.87						69919	1.24						103951	0.1						98690	3.72						61486	1.52
					47056	0.78						106609	62.84						776786	38.3						70333	0.53						104982	1.67						99921	7.35						63502	0.09
					47317	0.27						107480	69.07						777145	10.82						70393	1.07						105472	0.51						100044	4.08						65465	1.4
					47432	0.53						109198	83.69						777251	5.39						70807	0.45						105755	0.81						101335	4.7						66978	0.85
					48759	0.69						110592	58.7						777334	9.92						70867	1.17						108200	0.53						101404	2.24						67252	0.94
					49203	0.28						111301	48.42						777967	33.43						71281	0.35						108519	0.43						101705	10.75						67623	1.95
					49318	0.97						111958	57.27						779188	5.04						71341	1.88						108597	2.53						101788	6.61						69116	0.54
					49986	0.28						112475	62.95						780070	14.11						71755	0.27						109936	0.43						103255	1.97						70768	0.18
					50547	0.42						112768	85.55						780176	5.85						71815	1.08						110920	0.55						104910	4.41						71517	0.65
					51717	0.56						113580	81.39						781675	11.62						72229	0.26						110998	8.8						105941	5.35						72342	0.65
					52068	0.14						113684	91.65						781780	7.17						72289	1.5						111782	1.58						106431	9.42						72514	0.46
					52366	0.42						113779	79.51						781867	3.05						72703	1.14						111910	0.89						106714	2.93						75831	0.67
					54039	56.73						114095	79.01						782176	5.26						72763	1.4						112781	0.53						109159	6.89						75953	0.46
					54157	0.4						114665	49.75						782512	7.97						73177	0.35						114627	0.52						109478	5.6						76058	3.14
					57081	1.42						115405	74.88						472	12.84						73237	1.86						115886	0.21						109556	6.91						76088	1.78
					57366	1.11						116326	82.78						1613	7.45						73651	0.26						116028	1.37						110895	1.72						76772	0.27
					57624	0.41						116643	86.63						1987	21.65						73711	0.97						116598	1.1						111879	5.36						76817	0.27
					57771	0.14						116659	84.05						2111	5.34						74125	0.43						117270	0.32						111957	10.35						77044	1.89
					57871	2.45						116832	66.04						2889	6.79						74185	1.23						117787	1.22						112741	3.09						78585	0.18
					58320	1.24						118521	78.11						2904	9.12						74599	0.26						118080	0.56						112869	6.64						79034	5.88
					60240	0.14						119312	78.83						4865	4.78						74659	1.72						118892	0.35						113740	4.27						79810	0.64
					60805	0.86						119999	79.76						4919	13.57						75073	0.59						118996	2.15						115586	3.19						79846	0.18
					60955	0.98						120100	67.2						5604	8.82						75133	1.13						119407	0.35						116845	2.87						79966	6.43
					61826	0.81						122770	70.41						5644	8.04						75547	0.25						119977	2						116987	2.14						80617	1.42
					62885	0.83						122806	55.24						6011	8.16						75607	1.11						120707	0.46						117557	0.88						80860	0.37
					63501	2.83						122950	74.44						6821	10.74						76021	0.67						121628	0.33						118229	3.24						81461	0.27
					64036	0.14						122971	70.12						7248	2.63						76081	1.2						121945	1.74						118746	5.15						81524	0.19
					64785	25.04						123145	78.86						7665	1.42						76495	0.08						121961	2.96						119039	8.55						81923	1.04
					64923	0.41						123295	78.12						8006	2.56						76555	1.1						123823	2.56						119851	5.52						82012	0.73
					65256	22.08						123598	76.88						9581	10.26						76969	0.17						124614	0.11						119955	6.05						82052	3.83
					65394	0.42						123662	68.24						10727	7.21						77029	1.11						125301	0.11						120366	2.56						82133	0.18
					65727	20.77						124915	72.86						11437	12.19						77443	0.41						125402	0.22						120936	2.68						82456	1.29
					65865	0.28						125278	82.17						12037	9.75						77503	1.01						125487	0.55						121666	1.92						82832	1.09
					66198	18.35						125317	82.49						12829	5.96						77917	0.82						128073	0.22						122587	6.17						83152	2.15
					66336	0.28						125746	76.56						14068	9.33						77977	1.07						128109	1.37						122904	6.62						84258	0
					66669	27.26						125836	71.6						14080	11.71						78970	0.16						128253	1.36						122920	8.64						84658	0.27
					66807	0.43						126181	70.28						14546	8.78						79556	0.16						128274	0.57						124782	3.59						84684	0.27
					67140	26.22						127041	87.82						15849	8.11						79751	1.5						128448	0.11						125573	3.77						84762	0.71
					67278	0.3						127481	79.6						16914	2.94						79895	0.82						128598	0.34						126260	2.16						86035	3.43
					67611	25.83						127709	81.35						17393	8.05						79954	0.41						128901	0.46						126361	1.92						86311	0.18
					67749	0.3						129546	79.02						17897	9.15						80310	0.56						128965	0.34						126446	3.36						86462	0.82
					68082	25.67						129900	70.64						18117	5.67						80517	0.73						130218	0.73						129032	2.43						87299	0.93
					68220	0.63						130164	81.39						19049	9.47						80569	0.16						130581	0.62						129068	3.84						87672	0.64
					68553	24.53						130924	67.65						19272	6.84						81202	0.39						130620	3.35						129212	4.76						88189	2.18
					68691	0.16						131227	63.95						20034	9.34						81481	0.55						131049	1.51						129233	1.52						89238	0.26
					69024	29.03						133185	72.71						20450	13.62						82491	0.33						131139	0						129407	0.81						89299	0.44
					69162	0.95						133284	66.01						20538	4.66						83460	0.41						131484	1.49						129557	0.81						89786	1.15
					69495	26.36						133734	39.9						21858	9.52						84769	0.16						132344	4.23						129860	3.37						91125	0.34
					69633	0.32						134118	72.41						22362	8.99						84985	0.75						132784	1.22						129924	2.85						91503	0.69
					69966	26.06						134397	67.8						22833	10.38						85200	0.83						133012	0						131177	2.54						91701	2.22
					70104	0.31						134615	82.22						23044	3.7						86334	1.57						134849	1.74						131540	3.37						92250	3.16
					70437	27.15						134964	10.5						23428	5.66						86679	0.33						135203	0.72						131579	6.96						92715	2
					70575	0.15						135110	72.84						24175	33.66						87182	0.91						135467	0.49						132008	3.85						93083	0.71
					70908	25.65						135961	78.28						24647	17.63						87188	0.25						136227	0.12						132098	4.18						93801	0.35
					71046	0						136499	66.16						24748	5.3						88941	1.16						136530	0.36						132443	5.54						94646	1.47
					71379	25.94						139336	82.97						24778	8.93						89250	0.08						136632	0.48						133303	4.34						94670	1.13
					71517	0.81						139564	63.2						25290	5.8						89497	1.15						138490	1.81						133743	5.03						99342	0.44
					72507	18.9						140051	76.95						25743	12.2						90139	3.06						138514	0.48						133971	4.01						100173	0.77
					73093	0.39						140093	65.5						25899	7.92						90159	2.52						138589	0.6						135808	3.48						100213	2.62
					73288	4.45						140666	80.23						25981	19.92						91219	1.89						139039	0.6						136162	2.25						100600	1.31
					73432	0.4						141575	4.24						26114	2.14						92543	0.34						139423	0.89						136426	2.14						100783	1.39
					73491	0.52						142350	75.1						26960	16.08						92552	2.33						139702	1.77						137186	1						103958	1.45
					73847	0.38						142535	58						27100	5.41						92623	0.75						139920	4.63						137489	2.26						104193	3.18
					74054	0.4						143165	64.92						27130	10.26						92687	0.66						140415	0.62						137591	1.56						104273	1.08
					74106	0.13						143622	75.71						27371	3.68						92696	0.92						141265	0.5						139449	3.64						105033	3.78
					74495	1.18						143836	79.48						27774	7.52						93080	0.57						141803	1.62						139473	4.14						106453	1.06
					74549	0.52						144010	69.19						27795	4.77						93667	5.55						144451	1.58						139548	3.09						107367	0.66
					74739	0.39						144294	67.77						28491	4.37						93946	58.15						144640	0.12						139998	1.96						107578	2.3
					74787	1.06						145054	72.01						28753	6.01						94220	2.18						144868	0.6						140382	2.22						108349	2.82
					75018	0.13						145098	63.6						30660	15.9						95420	0.68						145355	2.44						140661	2.25						108912	0.92
					76028	1.21						145189	70.84						32634	12.93						96566	2.56						145397	0.36						140879	8.38						108946	2.52
					76997	0.52						145686	80.73						34050	17.26						96949	0.17						145970	1.88						141374	6.05						109875	0.66
					78308	0.54						145721	80.21						34986	32.79						99405	0.62						146142	0.69						142224	5.27						110437	0.8
					78524	0.27						145944	82.95						35600	4.98						100637	1.88						146878	1.68						142762	3.65						111741	0.76
					78739	83.05						145999	84.44						35742	17.32						100760	0.61						147652	2.41						145410	4.91						111879	1.49
					79875	1.87						146043	62.21						35810	15.26						102051	2.69						147837	1.73						145599	5.85						112650	2.13
					80121	0.27						146287	84.11						37401	4.06						102120	0.52						148467	0.22						145827	1.51						112731	1.89
					80220	0.27						146556	77.36						37579	3.07						102421	4.8						148924	0.34						146314	7.16						113987	3.56
					80723	0.41						146788	82.89						38559	2.93						102504	0.17						149141	0.33						146356	2.85						114287	0.58
					80729	0.27						147807	76.32						39692	6.58						103971	0.6						149315	1.24						146929	4.1						114610	2.84
					82481	1.06						148095	68.8						39809	14.82						105626	0.35						149599	0.88						147101	1.34						115221	0.5
					82790	0.13						148542	69.59						41696	4.22						105938	0.53						150359	0.67						147837	1.93						115575	0.49
					83037	0.52						148761	81.87						42856	10.13						106657	1.42						150403	0.44						148611	8.12						116876	0.49
					83124	2.95						149208	82.31						44177	2.71						107147	0.96						150494	0						148796	3.87						117488	0.41
					83679	57.95						150217	77						46008	10.13						107430	0.43						150991	0						149426	3.18						118080	0.49
					83699	4.87						150458	87.06						47568	20.68						109874	0.88						151026	1.11						149883	1.6						118095	0.32
					84759	2.51						151714	84.18						47698	4.42						110193	0.62						151249	0.33						150100	1.01						118155	0.58
					86083	1.69						152180	80.74						47892	8.9						110271	0.36						151304	0.77						150274	3.64						118229	0.9
					86092	4.32						152479	16.29						48326	9.82						111610	0.44						151348	0.44						150558	2.82						118257	0.4
					86163	0.39						153182	68.09						49110	9.07						112594	0.64						151592	1.68						151318	2.93						119435	1.03
					86227	0.64						153966	62.2						49416	3.63						112672	0.46						151861	0.66						151362	3.21						119627	1.06
					86236	1.06						155838	69.89						49559	7.4						113456	0.64						152093	0.44						151453	4.07						119906	0.98
					86620	1.18						156118	78.35						50901	22.22						113584	1.64						152162	1.22						151950	1.48						120999	0.57
					87207	4.38						157382	82.94						52143	6.72						114455	0.98						153112	0.45						151985	7.58						121230	0.16
					87486	1.32						157757	87.13						52159	12.21						116166	1.91						153221	1.38						152208	4.56						121650	0.49
					87760	1.46						158200	82.45						52629	11.03						117561	0.53						153227	0.34						152263	6.14						121873	0.56
					88960	0.94						159159	86.54						52770	3.27						117703	0.8						153400	0.57						152307	2.19						121938	0.08
					90489	0.94						159883	80.8						53031	4.31						118270	1.24						153847	1.37						152551	6.31						123647	0.5
					92944	0.68						160312	89.92						53146	4.76						118930	0.44						154066	0.67						152820	6.71						125340	0.42
					94176	11.4						160831	84.37						54473	11.84						119447	0.98						154513	0.89						153052	8.82						125443	5.29
					94299	1.4						161245	84.66						54917	5.33						119740	0.99						155522	0.84						153121	5.35						125449	1.52
					95597	0.56						162165	89.65						55032	3.23						120552	0.36						155705	0.61						154071	2						125643	0.73
					95666	0.67						162691	85.38						55700	11.97						120656	1.83						155763	1.13						154180	5.03						126476	0.59
					95967	4.65						162826	65.3						56261	4.71						120751	0.18						157485	1.52						154186	1.79						126878	0.26
					96050	0.41						163334	68.45						57431	3.77						121067	0.27						157784	0						154359	2.68						127042	0.25
					97517	0.7						163900	76.38						57782	4.13						121637	2.72						159271	0.21						154806	4.01						129206	2.18
					99172	0.54						164688	56.48						58363	5.21						122367	0.18						161143	3.55						155025	6.05						129574	2.35
					99484	0.14						164856	82.35						59753	4.67						123288	0.54						161423	0.32						155472	2.19						129721	0.78
					100203	1.27						165559	67.81						59871	33.43						123605	1.26						162687	4.58						156481	5.98						130260	0.8
					100693	0.69						165811	71.99						62795	2.46						123621	1.63						163062	2.13						156664	2.81						130705	0.7
					100976	0.83						166671	95.8						63080	3.18						125483	2.8						163505	0.4						156722	5.28						131223	1.13
					103422	0.56						167364	81.08						63338	6.81						126274	0.45						165188	2.02						158444	2.75						131379	1.41
					103742	4.93						168506	89.23						63485	10.07						126961	0.27						165617	0.5						158743	1.86						131560	1.16
					103820	0.83						169335	78.88						63585	3.26						127062	0.36						166136	1.56						160230	2.28						132721	0.36
					105168	0.56						170666	71.03						64034	12.24						127147	0.54						166550	1.82						162102	4.67						133701	0.34
					106151	10.44						171493	50.78						65954	5.51						129733	0.27						167470	1.82						162382	3.21						135658	0.09
					106229	0.28						171613	59.15						66519	5.78						129769	1.54						167996	0.32						163646	5.36						136139	0.26
					107013	0.85						171957	85.05						66669	15.92						129913	1.08						168131	0.52						164021	6.14						136257	0.17
					107141	2.14						172083	15.33						67540	5.36						129934	56.2						168639	0.75						164464	5.11						136299	3.44
					108012	1.13						172668	67.36						68599	10.19						130108	0.18						169205	3.63						166147	5.05						136403	0.98
					109859	1.66						172825	72.86						69215	8.19						130258	0.18						169993	0.11						166576	2.08						137034	0.68
					110009	4.26						172833	75.11						69750	3.23						130561	1.01						170161	1.22						167095	3.87						138243	0.32
					111119	0.61						172896	74.33						74847	7.05						130625	0.55						170864	0.32						167509	2.84						138921	1.12
					111261	2.04						173180	87.08						75395	7.95						131878	1.03						171116	4.26						168429	4.38						140280	0.6
					111831	0.93						173250	90.09						75981	6.67						132241	1.13						171976	2.47						168955	3.93						141370	4.68
					112502	0.16						173337	86.65						76320	2.09						132280	4.1						172669	1						169090	1.77						143138	0.89
					113019	0.16						173547	87.02						76379	10.1						132709	0.94						173811	1.46						169598	1.08						143880	0.35
					113312	0.65						174314	86.8						76735	8.88						132799	0.09						174640	1.49						170164	5.31						144888	0.45
					114124	0.32						174498	85.63						76942	6.11						133144	1.24						175971	1.88						170952	3.76						145498	0.72
					114639	0.97						176451	78.17						76994	3.79						134004	11.2						176798	0.24						171120	2.97						146014	0.27
					114807	0						176765	81.99						77437	2.72						134444	1.62						177262	1.41						171823	1.38						146397	1.01
					115209	1.33						178132	82.82						78919	3.99						134672	0.28						177388	0.12						172075	8.19						146860	0.8
					115947	0						178525	93.08						79721	3.5						136509	1.77						177973	0.45						172935	4.91						147161	1
					116868	0						178588	83.08						79888	5.3						136863	0.39						178130	1.37						173628	3.76						147938	0.61
					117185	1.11						179221	82.18						81199	7.88						137127	0.29						178138	1.15						174770	1.23						148452	3.88
					117201	0.94						179615	88.48						81415	4.36						137887	0						178201	0.79						175599	5.49						148574	1.08
					117374	0.48						179853	58.32						81630	10.04						138190	0.38						178485	0.69						176930	2.8						148806	1.69
					119063	1.73						181373	69.28						82767	8.2						138292	0.29						178555	1.37						177757	1.56						149004	0.89
					119854	0.31						181459	86						83013	12.13						140150	0.76						178642	0.11						178221	4.21						149845	2.15
					120541	0.3						181565	63.78						83112	8.39						140174	0.57						178852	1.38						178347	0.21						151009	0.26
					120642	1.07						181637	78.43						83615	6.78						140249	5.54						179619	0.89						178932	0.64						151251	0.81
					120727	0.46						182429	68.32						83621	4.83						140697	1.05						179803	0.67						179089	1.8						151439	2.17
					123313	0.3						182600	87.38						85377	9.64						141081	1.57						181756	0.92						179097	1.73						151596	0.44
					123349	1.99						182620	79.42						85686	4.75						141360	1.16						182070	1.28						179160	2.45						151923	0.61
					123493	0.45						182845	79.41						85933	8.41						141578	4.54						183437	0.84						179444	2.52						152282	0.51
					123688	0.44						182875	84.47						86575	16.04						142073	0.19						183830	5.05						179514	3.07						152455	0.6
					123838	0.73						182983	72.52						86595	26.86						142923	0.38						183878	0.36						179601	8.87						153017	1.5
					124141	0.42						183028	90.26						87655	14.62						143461	1.19						183893	0.96						179811	3.18						153046	1.12
					124205	0.85						183086	89.07						88979	5.69						146109	1.37						184526	0.48						180578	6.26						153747	0.69
					125458	2.23						183298	86.82						88988	5						146298	0.19						185156	0.37						180762	5.11						154350	0.52
					125821	0.58						183481	68.53						89059	5.28						146526	0.39						186677	0.24						182715	4.37						154929	0.7
					125860	3.99						183494	64.14						89123	5.19						147013	8.16						186763	3.23						183029	2.23						155318	1.89
					126289	0.89						183671	91.99						89132	3.37						147055	0.1						186869	1.45						184396	2.96						155702	1.68
					126379	0						184571	82.22						89507	9.14						147628	1.38						186941	0.36						184789	9.42						156605	0.52
					126724	0.6						184735	71.68						89516	9.59						147800	0.29						187733	0.7						184837	4.27						158278	1.16
					127584	4.11						185147	88.17						90103	11.35						148536	2.48						187924	0.82						184852	1.62						159036	1.99
					128024	0.73						185228	87.7						90382	3.58						149310	1.57						188179	1.78						185485	4.94						159726	0.46
					128252	0.29						185276	82.08						90656	30.84						149495	2.6						188287	1.06						186115	2.45						160365	0.64
					130089	0.99						185344	74.51						91857	3.4						150125	0.19						188323	5.2						187636	2.77						160385	0.81
					130443	0						185919	82.67						93003	7.67						150582	0.29						188332	5.22						187722	6.76						161931	1.44
					130706	1.1						186483	88.66						93386	11.14						150796	0.19						188390	0.35						187828	6.8						162045	0.48
					131466	0.15						187143	87.8						95842	8.14						150970	1.08						188671	0.36						187900	2.01						162153	0.76
					131769	0.45						187630	70.53						97073	5.41						151254	0.59						188785	0.48						188692	3.34						162694	1.27
					131871	0.76						188677	67.13						97196	29.64						152014	0.51						188798	0.73						188883	3.96						163266	0.83
					133727	1.66						188714	74.56						98487	4.1						152058	0.6						188975	2.95						189138	3.33						164406	0.56
					133751	1.33						189526	68.93						98556	5.68						152149	0.69						189873	0.49						189246	5.31						164469	1.62
					133826	0.76						189769	63.19						98857	23.69						152646	0.29						190037	0.38						189282	11.05						166417	0.66
					134276	12.77						190386	84.56						98940	9.68						152681	1.09						190449	7.77						189291	11.78						166450	1.74
					134660	1.6						191017	71.5						100407	6.24						152904	0.6						190530	2.66						189349	2.68						168101	1.81
					135157	5.97						191117	79.25						102062	4.3						152959	1.39						190578	0.76						189630	0.77						168931	0.67
					135652	1.49						192751	83.02						103093	17.39						153003	0.77						190646	2.96						189744	3						169156	0.67
					136502	0.62						193687	78.63						103583	15.73						153247	3.58						191221	0.25						189757	1.89						170690	1.66
					137040	1.88						194381	60.46						103866	7.67						153516	1						191785	0.72						189934	8.22						171402	1
					139688	1.61						194428	63.18						106311	7.73						153748	0.39						192445	1.08						190832	5.05						171761	0.6
					139877	0.48						195622	88.75						106629	5.8						153817	0.79						192932	0.84						190996	2.77						172311	0.3
					140105	0.48						195659	71.26						106707	12.93						154767	0.79						193979	0.75						191408	9.65						172422	1.4
					140592	3.21						196052	72.81						108046	6.15						154876	1.83						194016	2.85						191489	3.67						172704	0.8
					140634	0.61						196764	79.25						109030	8.65						154882	0.2						194828	0.98						191537	2.82						173179	0.1
					141207	1.58						196845	86.64						109108	18.25						155055	0.6						195071	0.25						191605	5.56						173236	0.39
					142116	0.31						197577	76.39						109891	6.83						155502	0.91						195691	0.48						192180	1.83						173953	0.59
					142891	0.6						199072	4.95						110019	16.04						155721	0.1						196091	0.35						192744	5						175869	0.51
					143076	0.79						199174	35.42						110890	8.7						156168	0.71						196322	1.05						193404	6.93						175983	1.02
					143706	0						199681	72.62						112736	5.87						157177	1.55						196422	0.82						193891	2.91						176122	1.84
					144163	0.45						200575	71.43						113995	3.88						157360	0.31						198050	1.13						194938	1.29						176515	0.7
					144377	0.15						200824	88.2						114137	5.97						157418	1.57						198985	0.22						194975	4.29						176704	0.2
					144551	1.67						201408	69.1						114707	4.11						159140	1.7						199679	0.68						195787	1.29						177546	0.3
					144835	0.92						204493	54.12						115379	6.7						159439	0.21						199726	0.56						196030	0.78						177746	1.41
					145595	5.72						204648	78.06						115896	11.86						160926	0.42						200439	2.12						196650	3.22						180180	1.3
					145639	0.61						205215	73.3						116189	15.67						162798	3.23						200920	1.66						197050	0.88						180256	1.58
					145730	0.31						205510	67.36						117001	11.4						163078	0.41						200957	0.12						197281	4.78						180443	0.39
					146227	0.31						205783	76.29						117105	11.75						164342	6.12						201350	0.24						197381	2.97						180773	4.62
					146262	2.3						206459	77.56						117516	9.27						164717	2.64						202062	2.17						199015	5.16						180830	1.69
					146485	0.62						207523	58.86						118086	5.31						165160	0.2						202143	5.34						199951	2.72						180920	6.91
					146540	1.26						207727	84.53						118816	4.7						166843	1.85						202875	2.74						200645	3.33						181135	0.58
					146584	0.61						208004	64.66						119737	9.15						167271	2.08						204442	0.25						200692	2.16						181957	0.96
					146828	5.25						208449	86.39						120054	7.2						167790	1.44						204607	1.65						201405	4.37						181981	0.77
					147097	0.45						208725	70.07						120070	20.28						168204	2.03						204649	2.38						201886	6.66						182127	1.26
					147329	0.15						209113	81.84						121932	6.2						169124	1.33						205414	0.5						201923	3.93						182171	1.05
					148348	0.45						211143	80.04						122723	8.07						169650	0.4						205759	0.13						202316	4.2						182317	0.75
					148457	4.49						211857	73.72						123410	7.91						169785	0.4						206064	9.9						203028	8.92						183859	1.11
					148463	0						212580	58.16						123511	7.62						170224	0.6						206725	1.14						203109	4.39						184899	2.01
					148636	1.36						212992	82.66						123596	8.08						170293	0.81						207430	0.88						203841	7.03						185211	1
					149083	0.91						213025	85.69						126182	8.65						170859	2						208018	1.04						204919	2.28						185502	3.05
					149302	0.31						213094	68.28						126218	19.31						171648	0.2						211574	0.81						205402	5.42						186303	4.73
					149749	1.49						213154	78.64						126362	9.31						171816	1.22						211729	0.4						205417	3.44						186312	5.15
					150758	0.78						214290	74.06						126383	4.85						172519	0.91						212296	2.43						205909	20.57						186447	1.07
					150941	0.45						214984	49.9						126557	4.2						172771	5.67						212591	0.51						206347	2.64						186954	0.58
					150999	1.54						215628	0.73						126707	4.42						173631	1.85						212864	0.39						206563	2.61						187285	1.89
					152721	1.54						215838	81.85						127010	7.71						174324	1.22						213540	1.2						207262	2.19						187591	1.69
					153020	0.15						216482	87.66						127074	7.31						175465	2.64						214604	0.63						207967	2.58						190462	0.28
					154507	0.29						216656	76.87						128327	9.11						176294	1.5						214808	1.5						208555	2.44						190774	1.28
					156379	67.08						217418	34.68						128690	10.44						177625	0.99						215085	0.5						212111	3.32						191572	0.98
					156659	0.15						217423	61.49						128729	20						178452	0.2						215530	0.24						212266	6.73						191618	1.52
					157923	58.65						218500	74.17						129158	12.79						178572	0.2						215806	0.62						212833	4.82						192029	1.98
					158298	2.44						218951	74.47						129248	9.14						178915	1.31						216194	4.6						213128	2.36						192092	0.59
					158741	0.61						219582	81.65						129593	14.48						179041	0.2						218222	3.06						213401	10.27						192265	3.68
					160424	0.92						219705	71.29						130453	10.99						179626	0.5						218936	1.58						214077	9.99						192399	0.87
					160853	0.94						220627	68.05						130893	9.38						179783	1.4						219659	1.15						215141	2.3						193187	2.44
					161372	1.16						222065	76.33						131121	10.07						179791	1.11						220071	2.7						215345	7.5						193491	3.57
					161786	1.71						223413	79.41						132958	8.24						179854	0.2						220104	0.38						215622	2.44						194859	1.47
					162706	2.84						223968	64.51						133312	8.51						180138	1.28						220173	0.12						216067	7.1						194940	2.32
					163232	0.67						224062	85.09						133576	4.81						180208	1.88						220233	0.49						216343	3.47						196006	1.02
					163367	1.02						224413	74.83						134337	1.07						180295	0.29						221369	0.25						216731	9.97						196093	1.02
					163875	0.85						224614	70.92						134640	2.84						180505	1.9						222063	0.62						218759	2.09						196105	0.2
					164441	2.62						225052	36.19						134742	4.01						181270	0.79						222707	0.25						219473	5.69						196177	0.94
					165229	0.16						225183	74.3						136600	7.37						181454	0.59						222917	0.87						220196	5.12						196300	2.32
					165397	1.65						225619	80.24						136624	13.09						183407	1.65						223562	1.22						220608	7.62						197514	0.79
					166100	0.49						226821	81.45						136699	3.26						183721	1.17						223736	0.24						220641	4.96						197658	0.79
					166352	3.65						227826	64.53						137149	10.8						185088	1.11						224498	1.63						220710	2.7						198361	1.42
					167212	1.6						229104	82.27						137533	5.1						185481	6.08						224503	0.88						220770	6.53						198371	1.22
					167689	0.31						230118	76.44						137812	4.59						185529	0.92						225580	20.43						221906	3.07						198695	0.2
					167905	1.26						230314	68.1						138030	50.84						185544	0.51						226031	0.72						222600	2.45						198994	0.43
					169047	0.75						230337	75.06						138525	11.19						186177	0.31						226662	2.53						223244	0.21						200100	3.94
					169876	2.11						230397	63.15						139375	6.35						186570	0.82						226785	0.89						223454	1.19						200547	0.62
					171207	1.26						230900	70.49						139913	7.28						186808	0.31						227707	0.52						224099	4.8						201875	1.24
					172034	0.46						230940	77.72						142562	12.26						188329	0.4						229145	7.92						224273	4.43						201980	0.3
					172498	7.73						232225	70.9						142751	7.78						188415	3.89						229967	1.87						225035	3.41						201995	0.3
					172624	0.31						233104	51.83						142979	9.69						188521	1.1						230492	0.77						225040	2.96						202586	2.34
					173218	1.13						234029	78.08						143466	12.32						188593	0.7						230552	0.13						226117	19.72						202677	0.73
					173375	3.25						234043	75.37						143508	8.88						189385	0.88						231047	1.59						226568	8.1						203555	2.67
					173383	34.55						234746	79.22						144081	4.46						189399	0.98						231141	0.52						227199	9.04						203609	0.3
					173446	0.47						235630	60.15						144253	3.26						189576	2.85						231492	0.52						227322	2.95						204703	0.41
					173730	1.25						236070	82.54						144989	1.79						189801	2.04						231693	0.38						228244	6.44						205782	0.53
					173800	0.94						236263	51.04						145763	9.81						189831	1.4						232131	1.01						229682	15.06						206263	1.72
					173887	0.47						237887	37.06						145948	5.57						189939	0.29						232262	0.38						230504	11.35						206459	0.53
					174097	2.88						238174	61.98						146578	4.19						189984	5.94						233215	0.85						231029	5.12						207525	1.16
					174863	2.23						238489	76.36						147035	7.97						190042	0.68						233900	1.58						231089	2.7						207894	0.82
					175047	0.61						238567	71.73						147252	3.89						190254	0.3						234905	2.52						231678	5.64						208418	0.2
					177000	1.42						238609	71.92						147426	5.79						190437	0.49						236183	0.72						232029	2.56						209931	0.4
					177314	2.02						239202	53.69						147710	6.7						190450	0.4						237197	0						232230	6.56						210013	0.62
					178681	0.48						239589	71.77						148470	18.28						190627	1.76						237393	0.25						232668	2.26						211144	3.47
					179074	10.57						239983	82.4						148514	4						191527	0.68						237416	2.16						232799	6.84						211337	0.21
					179122	5.55						240040	82.73						148605	4.99						191691	0.59						237476	0.38						233752	1.79						211434	1.47
					179137	1.47						240728	66.31						149102	5.87						192103	10.02						237979	0.38						234437	7.03						211724	0.32
					179770	0.32						241106	44.86						149137	56.85						192184	1.59						238019	2.99						235442	6.52						213532	0.98
					180163	0.33						241785	80.96						149360	6.64						192232	3.4						239304	0.39						236720	5.1						216161	0.31
					180401	0.33						242075	82.31						149415	6.65						192300	3.38						240183	0.64						237734	5.6						216371	0.21
					181920	0						242162	71.82						149459	3.46						192875	0.1						241108	1.56						237930	3.12						216537	0.52
					182006	1.36						242252	72.73						149703	6.07						193439	1.58						241122	0.65						237953	5.48						216842	0.11
					182112	0.9						243598	65.96						149972	8.04						193535	2.03						241825	0.65						238013	0.75						216881	0.65
					182184	1.2						245105	38.71						150204	5.05						194099	1.46						242107	2.35						238517	4.49						216983	0.65
					182976	0.78						245284	83.42						150273	3.86						194586	0.66						242709	0.4						238557	4.69						217223	1.86
					183147	0.77						245387	58.57						151223	3.92						195633	0.48						243149	1.36						239842	3.85						217344	0.53
					183167	0.93						246158	72.41						151332	7.18						195670	0.57						243342	0.82						240721	2.87						219292	0.43
					183392	0.47						246755	71.55						151338	2.33						196482	0.75						244966	0.55						241646	3.69						219458	0.11
					183422	1.25						248957	78.88						151511	5.68						196725	2.97						245253	0.28						241660	1.14						219929	1.47
					183530	0.62						249371	60.36						151958	7.82						197343	0.28						245568	0.27						242363	4.1						220927	1.18
					183575	22.02						250961	61.62						152177	8.04						197743	0.85						245646	0.98						242645	6.97						221437	1.08
					183633	0.63						251287	77.16						152624	4.36						197974	0.57						245688	0.99						243247	4.33						221884	2.03
					183845	0.94						252010	74.93						153633	10.07						198074	1.32						246281	0.41						243687	6.43						222906	0.86
					184028	0.95						253011	84.97						153816	9.68						199708	0.68						246668	0.57						243880	2.98						223553	0.11
					184041	0.49						253252	62.15						153874	7.67						200645	0.66						247062	0.98						245504	1.41						223660	0.21
					184218	7.6						254164	76.42						155596	6.55						201339	0.38						247119	1.11						245791	3.42						223802	2.09
					185118	0.63						255220	68.58						155895	11.5						201386	0.1						247807	0.85						246106	4.89						224312	0.85
					185282	0.16						255379	5.84						157382	3.09						202099	3.05						248185	0.43						246184	3.22						225882	0.53
					185694	6.57						258682	80.91						159254	6.11						202580	1.64						248864	4.57						246226	2.64						225941	0.86
					185775	0.97						259879	75.98						159534	4.43						202617	0.19						249154	0.74						246819	2.21						226704	0.73
					185823	0.65						260193	10.39						160798	9.95						203010	0.48						249241	1.35						247206	5.06						228192	0.82
					185891	2.19						260204	70.55						161173	8.39						203722	0.76						249331	0.15						247600	14.96						228433	2.16
					186466	0.32						260857	73.48						161616	7.73						203803	2.85						249881	2.41						247657	5.53						229101	0.4
					187030	73.87						261238	47.72						163299	13.78						204535	1.95						250677	0.44						248345	1.68						229521	0.1
					187690	1.14						261247	83.8						163728	4.11						206102	0						252185	2.03						248723	1.77						230418	0.65
					188177	0.78						261400	66.89						164247	10.3						206267	1.43						252364	0.59						249402	7.16						231942	0.51
					189224	0.66						261964	74.79						164661	8.23						207074	0.19						252467	4.54						249692	5.28						232386	0
					189261	0.49						262144	75.31						165581	5.96						207419	0.46						253238	1.35						249779	5.89						232454	1.48
					190316	0.34						262246	71.28						166107	8.35						207724	3.5						253835	1.81						249869	7.2						233056	0.4
					190936	9.07						262303	71.13						166242	8.25						208385	0.47						256037	3.73						250419	8.28						233164	0.2
					191336	66.09						262812	58.1						166750	7.53						208841	0.37						256451	0.16						251215	4.73						234587	0.5
					191567	0.17						263088	75.16						167316	16.96						210005	0.97						258038	0.32						252723	3.07						235256	1.22
					193301	0.8						263109	63.2						168104	6.04						211499	0.58						260392	1.53						252902	4.47						236645	17.67
					194237	0.51						263490	72.79						168272	4.79						213237	1.2						261589	0.31						253005	10.86						236822	0.71
					194931	0.17						264901	48.1						168975	4.5						213392	1.46						261903	0.79						253776	4.85						237161	0.2
					194978	0.34						265470	59.53						169227	11.08						213959	2.17						261914	3.37						254373	2.52						237774	0.6
					195691	2.98						265979	76.95						170087	8.54						214254	0.49						262957	2.29						256575	9.98						237791	0.9
					196172	9.06						268624	69.13						170780	4.53						214527	0.29						263110	0.29						256989	2.54						237908	0.19
					196209	0.31						269645	64.86						171922	6.32						215203	1.08						263290	1.44						258576	4.03						238928	0.48
					196602	0.16						270278	74.2						172751	11.72						216267	0.78						263674	0.72						261418	15.36						238946	0.1
					197314	2.32						270889	67.95						174082	9.38						216471	1.07						263854	0.58						262615	6.36						239294	0.39
					197395	2.96						272447	86.97						174909	3.2						216748	0.48						263956	1.18						262929	0.87						240521	0.2
					198127	16.45						272726	71.9						175373	8.02						217193	2.56						264013	2.72						262940	5.64						241143	0.89
					199205	0.51						272978	72.77						175499	0.74						217469	0.2						264522	0.14						263983	2.91						241823	0.2
					199688	1.19						274541	79.55						176084	1.46						217857	79.56						264798	2.03						264136	7.78						242193	0.3
					199703	0						274895	67.18						176241	4.52						219885	0.73						265200	0.15						264316	1.23						243066	0.59
					200195	1.03						275003	81.88						176249	4.83						220599	0.81						266611	0.57						264700	4.02						243410	0.91
					200633	0.5						275028	80.12						176312	6.13						221322	1.63						267180	0.42						264880	1.27						243641	1.21
					200849	0.98						276398	44.83						176596	5.9						221733	2.65						267689	0.28						264982	4.84						244418	1.03
					201548	0.32						277213	78.56						176666	16.52						221766	0.81						270334	0.54						265039	3.27						244917	0.94
					204662	0.33						277316	72.16						176753	19.91						221835	0.1						271355	0.25						265548	1.94						245226	0
					206762	2.12						277966	82.91						176963	4.82						221895	1.04						272599	0.25						265824	5.19						245726	1.96
					207157	0						278455	87.99						177731	3.55						223031	0.21						272796	0.12						266226	1.98						245772	0.81
					209175	0.23						278573	6.11						177915	7.91						223725	3.83						274152	2.32						267637	1.25						246504	1.03
					210173	0.25						279581	77.55						179866	9.61						224369	0.2						274683	0.77						268206	0.79						246740	1.57
					211921	0.51						280738	83.96						180180	5.03						224579	1.35						276592	1.13						268715	1.3						247182	2.73
					214388	1.75						281854	78.19						181547	4.65						225226	1.66						276703	0.38						271360	2.86						247224	1.41
					217329	0.43						283135	79.84						181940	50.34						225400	0.92						276942	0.38						272381	2.68						247683	0.41
					218624	0.57						284828	85.23						181988	7.07						226161	1.24						279010	0.5						273625	2.44						247939	0.41
					218984	0.91						286747	9.71						182003	3.84						226166	0.31						279236	0.12						275182	7.83						248137	1.24
					221130	0.2						289416	90.83						182636	13.57						227243	1.71						279695	1.32						275713	5.56						248482	1.63
					222263	2.96						289649	82.08						183266	4.6						227694	1.26						279935	0.36						277624	2.41						251049	0.1
					222657	0.59						292735	89.64						184787	7.39						228325	2.51						281951	2.72						277735	1.57						252999	0.21
					223195	2.12						293260	79.25						184873	19.31						228448	1.38						282008	1.07						277974	0.86						253445	7.62
					224303	0.68						293539	75.25						184979	10.9						229370	0.63						282578	1.14						280042	4.26						254408	1.07
					224743	38.6						293950	77.64						185051	5.28						230807	14.87						282857	0.57						280268	0.97						255023	0.86
					224898	1.85						295006	47.67						185843	9.31						231630	2.88						283268	0.55						280727	2.08						256004	1.59
					225465	2.02						295358	61.72						186034	5.51						232155	0.32						284324	0.12						280967	0.85						256514	0.41
					225760	0.33						295893	72.48						186289	3.56						232709	0.65						284676	0.83						282983	6.68						257305	0.31
					226033	0.65						296904	91.47						186397	5.19						232803	0.32						285211	0.59						283040	7.94						257729	1.16
					226709	1.94						298087	87.05						186433	27.09						233154	0.42						286223	5.88						283607	5.27						257809	0.32
					227773	0.32						298423	75.77						186442	15.45						233355	0.42						287406	0						283886	0.98						257821	0
					227977	0.79						298996	56.9						186500	9.83						233793	1.49						287742	1.02						284297	5.2						258175	0.1
					228254	0.64						299541	72.81						186781	2.74						233924	0.52						288315	0.65						285353	2.25						258665	0.93
					228699	1.61						299695	80.45						186895	3.04						235562	1.26						288860	0.64						285705	4.79						258997	0.51
					228975	0.16						300326	88.51						186908	3.27						236567	5.02						289014	1.65						286240	5.23						259315	4.48
					229363	3						302012	83.24						187085	76.7						237845	0.82						289075	20.64						287252	7.93						259324	1.46
					232104	0.83						302147	68.16						187983	8.56						238858	0.41						289645	0.13						288435	3.98						259332	0.51
					232827	1.59						302870	51.25						188147	3.5						239054	0.31						291787	0.7						288771	1.68						260728	0.52
					233239	16.1						303194	66.95						188559	18.01						239077	1.69						292111	0.84						289344	3.76						261499	1.79
					233272	4.51						303626	84.77						188640	7.75						239137	0.73						293675	1.31						289888	3.84						261604	4.25
					233341	0						304735	80.36						188688	5.45						239640	0.31						294084	0.59						290042	2.38						262078	0.32
					233401	0.64						305144	78.33						188756	7.63						240965	0.42						294661	0.84						290103	20.56						262874	8.64
					234537	0.51						305721	66.67						189331	8.02						241844	0.61						294805	0.47						290673	2.54						262960	0.42
					235231	0						305865	75.15						189895	12.93						242769	1.71						295335	0.12						292465	5.38						263830	0.21
					235875	0.5						306396	77.13						190555	7.92						242783	1.22						295626	0.48						292698	2.2						264166	0.84
					236085	0.54						306687	91.06						191042	6.08						243486	0.4						296180	1						295372	4.94						265562	1.07
					236730	2.54						307241	77.89						192089	4.16						244369	0.2						297061	0.36						296789	2.2						266726	4.95
					236904	0.17						308122	78						192126	4.66						244809	0.82						297720	0.76						297600	2.78						267209	1.1
					237665	14.32						308781	68.13						192938	6.7						245002	0.93						298354	0.13						299293	5.49						267349	0.22
					237670	62.4						309415	79.47						193181	1.9						246626	0.59						298477	1.35						300574	6.02						267578	0.44
					238747	3.04						309538	61						193801	4.52						246913	0.51						299581	1.61						301763	3.7						268264	0.22
					239198	1.17						310055	72.61						194201	2.9						247228	0.88						299662	1.08						302847	4.82						268762	0.54
					239829	4.42						310642	80.07						194432	6.95						247306	0.69						300148	0.54						303143	2.29						269062	0.86
					239952	1.38						313408	85.19						194532	6.99						247348	0.69						301818	0.41						304462	4.01						269209	0.43
					240874	0.85						313482	75.45						196160	22.87						247941	0.1						302280	3.48						305181	3.04						269722	1.11
					242312	11.57						315298	69.89						197095	4.14						248328	2.28						302352	0.14						305215	5.6						269907	0.56
					243134	1.42						316158	70.09						197789	3.32						248390	1.28						302426	2.14						306032	6.82						270261	0.22
					243659	0.88						316594	75.43						197836	3.03						248722	1.3						304243	0.64						307405	6.18						270309	6.19
					244214	1.24						316938	72.26						198549	7.34						248779	1						305104	1.35						307430	2.65						270987	0.77
					244308	0						318169	59.32						199030	23.1						249467	0.9						305498	1.23						307538	7.23						271996	0.78
					244659	0.17						318649	15.23						199067	3.48						249845	0.91						305842	1.14						309013	1.76						273640	1.53
					244860	0.17						319456	75.74						199460	6.67						250310	1						307072	0						309337	6.82						273926	0.22
					245298	0.34						320423	84.73						200172	14.17						250524	3						307552	0.82						310901	5.5						274298	0.98
					245429	0.67						320526	87.07						200253	13.8						250814	0.6						308082	0.67						311310	4						276890	1.48
					247067	1.55						320581	76.69						200985	36.34						250901	1.21						308359	1.39						311887	3.42						277439	0.31
					248072	3.15						321407	74.68						202552	1.58						250991	0.4						309326	0.42						312031	2.52						277790	1.58
					250364	0						322214	86.15						202717	9.24						251541	3.27						309484	0.56						312561	3.71						277994	0.72
					250560	1.69						322583	67.38						202759	3.04						252337	0.2						310310	0.84						312852	1.72						278714	15.49
					250583	1.68						323075	77.49						203524	4.83						253842	1.59						311117	0.27						313406	5.64						279353	0.69
					250643	2.79						323990	76.38						203869	2.27						254021	0.69						311381	0.27						314287	3.25						279527	0.2
					251146	0.66						324028	76.03						204174	12.67						254124	12.15						311486	1.35						314946	2.46						280850	0.75
					252471	14.44						325879	74.68						204835	3.21						254895	0.78						311978	2.17						315580	3.51						281066	0.38
					253350	0.34						326735	78.37						205540	5.18						255492	1.54						313170	2.24						315703	1.68						281129	1.45
					254275	2.14						327386	87.25						206128	3.65						257694	2.8						315307	1.45						316807	5.74						281135	1.11
					254289	4.28						327443	86.74						209684	3.68						258108	0.1						315702	0.89						316888	2.39						281740	0.11
					254992	83.16						327872	80.55						209839	9.27						259692	0.19						317720	0						317374	1.51						282943	1.9
					255274	1.17						327911	82.62						210406	11.45						262502	1.74						318718	1.42						319044	1.03						283339	1.33
					255876	0.16						327947	78.75						210701	4.96						263698	2.07						320466	0.72						319506	7.32						283534	0.32
					256316	1.31						328199	73.51						210974	10.99						264012	0.47						322932	1.13						319578	6.11						283729	1.3
					256509	0.86						328216	72.61						211650	12.91						264023	2.01						325873	0.38						319652	5.02						283798	1.87
					258133	0.53						329230	76.91						212714	8.47						265066	1.6						327168	0.57						321468	2.2						284194	0.75
					258420	0.7						329668	50.69						212918	23.53						265219	0.28						327528	0.57						322329	4.98						284539	1.09
					258735	0.35						329704	90.32						213195	3.51						265399	0.84						329674	0.35						322723	2.86						285462	0.79
					258813	1.06						329824	81.26						213640	13.14						265783	0.28						330807	1.52						323067	2.9						285635	0.11
					258855	0.35						332032	83.63						213916	4.39						265963	0.19						331201	0						324297	0.25						286037	1
					259448	0.18						332115	64.05						214304	12.6						266065	1.02						331739	1.55						324777	1.43						286310	0.56
					259835	2.49						332306	62.81						216332	3.98						266122	0.37						332847	0.27						325307	1.26						287024	0.55
					259897	1.45						333487	81.37						217046	8.67						266631	0.47						335071	0.43						325584	3.84						287124	3.67
					260229	0.55						333713	87.39						217769	9.54						266907	1.53						338056	0.29						325772	5.22						287726	0.91
					260286	0.73						334971	73						218181	15.38						266928	0.48						339992	1.85						326551	4.22						288446	0.33
					260974	0.54						335316	80.5						218214	11.18						267309	1.78						340004	0.52						326709	8.35						290735	0.44
					261352	1.42						335712	86.89						218283	8.07						268720	0.78						340042	0						327535	3.79						291519	0.11
					261817	0.71						335938	88.52						218343	7.74						269289	0.19						340437	0.26						328342	2.6						292208	0.88
					262031	80.78						338208	84.45						219479	2.62						269798	0.09						341892	2.49						328606	4.73						292383	0.55
					262321	1.99						338635	52.89						220173	7.8						272441	1.15						342748	0.24						328711	1.25						294170	2.09
					262408	1.07						339028	84.71						220817	0.28						273462	0.28						343399	1.79						329203	5.71						294375	0.45
					262498	0.36						340053	66.85						221027	3.01						274095	0.19						343444	1.23						330395	5.2						295379	0.56
					263048	13						340666	81.3						221672	8						274706	0.65						343508	0.36						333957	5.84						295511	1.36
					263844	0.37						340882	86.44						221846	10.48						276264	88.54						343688	0.61						335919	4.42						295936	1.51
					265351	1.27						340978	88.25						222608	8.19						276705	0.48						343951	0.36						337138	1.39						297717	0.22
					265530	2.2						341100	84.55						222613	4.13						276795	1.56						344206	0.71						338083	6.56						298059	0.9
					265633	20.56						341389	81.02						223690	31.66						278705	1.14						344223	0.6						338236	4.36						298243	4.25
					267001	1.91						341736	74.58						224141	10.2						278816	0.57						344432	0.47						338659	4.71						298506	1.77
					269617	0						341787	83.49						224772	14.48						279115	0.38						345232	3.16						338806	6.5						298966	0.32
					271204	0.35						342587	90.69						224895	4.81						281062	1.66						345670	0.59						339043	2.43						299738	0.79
					272270	6.67						343847	80.34						225817	10.64						281119	3.27						345706	1.06						339388	4.15						299897	0.9
					274409	3.51						343928	95.56						227255	27.2						281688	1.67						345826	2.66						339523	1.81						300985	1.59
					274651	0.34						345296	14.74						228077	53.06						281967	0.74						348031	0.34						339970	2.32						303040	1.13
					275465	0.17						345600	91.9						228602	6.42						282378	5.77						348117	0						340126	4.96						303248	0.34
					275624	1.23						346387	75.29						228662	15.22						283434	0.18						348311	0.57						340217	5.51						304141	3.24
					277731	1.36						346522	79.64						229157	28.21						283786	0.74						349310	0.45						340746	4.42						304940	1.23
					278987	1.36						346695	91.61						229251	8.27						284321	0.28						349493	1.38						341992	2.42						305950	0.35
					280185	0.67						346758	88.31						229602	8.36						285333	5.25						349720	0.46						342610	4.73						306602	1.14
					280499	0.83						347169	89.77						229803	6.02						286516	0.19						350979	1.51						343014	3.43						307012	0.11
					280510	2.22						347215	95.67						230241	2.77						286852	0.75						351324	1.16						343173	4.21						307508	0.57
					281344	1.67						348013	90.27						230372	3.49						287425	0.66						351720	2.14						343740	2.53						307705	0.81
					281545	2.76						348559	49.36						231325	4.07						287970	5.3						351946	0.58						343864	2.71						308709	1.65
					281554	3.07						348943	74.47						232010	9.77						288124	3.33						352232	0.58						344058	4.93						311294	0.57
					281707	0.33						349276	86.71						233015	14.84						288185	0.66						353659	1.05						344451	1.71						311540	2.6
					281887	0.83						349651	58.07						234293	6.15						288755	1.13						354217	0.47						345031	3.66						311957	0.23
					282271	0.5						350358	77.34						235307	4.7						290897	0.67						354644	2.16						345217	13.81						312461	1.37
					282451	0.17						350675	76.5						235503	3.44						291221	1.39						355037	0.71						347155	4.26						312654	1.58
					282553	1.52						351020	87.47						235526	6.19						292785	1.08						356062	1.02						347167	2.96						313145	0.67
					282610	0.66						351246	83.62						235586	6.56						293194	0.29						356675	0.45						347205	3.09						313676	0.56
					283119	0.83						351381	83.4						236090	6.45						293771	1						356891	1.84						347600	0.54						314012	0.77
					283395	1.89						351874	80						236130	6.2						293915	0						356987	0.34						349055	4.72						314394	0.56
					283416	0						352002	73.41						237415	17						294445	0						357109	0.79						349911	3.08						314450	0.33
					283797	0.54						353065	56.26						238294	3.61						294736	0.6						357398	0.46						350562	3.61						315118	0.89
					285208	0.99						355008	47.76						239219	8.38						295290	0.8						357745	1.02						350607	6.41						315298	0.45
					285777	0						355059	83.65						239233	4.21						296171	0.2						357796	1.02						350671	3.96						315613	2.72
					286286	0						355073	60.89						239936	3.68						296830	0.6						358596	2.05						350851	4.26						315900	0.57
					288931	0.85						355918	77.46						240218	10.92						297464	0.2						359855	1.33						351114	0.79						316208	0.12
					289952	0.65						356498	67.45						240820	10.85						297587	1.33						359936	6.22						351369	7.77						316333	0.69
					290079	10.18						356969	89.89						241260	6.45						298772	0.73						361304	1.35						351386	6.2						316471	1.26
					290585	0.51						357344	64.92						241453	5.52						299258	0						361608	1.47						351595	2.61						317999	0.45
					291196	0.98						357902	82.09						243077	3.96						299766	2.11						362396	0.56						352395	7.17						319394	0.47
					292754	2.77						357914	86.86						243364	6.37						301379	3.26						362530	4.44						352833	2.3						320384	1.16
					293285	5.57						358652	78.63						243679	8.42						302006	5.86						362703	1.01						352869	4.35						320720	0.46
					295272	0.5						358672	91.25						243757	7.83						302078	0						362766	1.23						352989	7.08						320780	0.45
					295383	1.82						359457	77.5						243799	3.37						302152	1.49						363177	1.14						355193	1.58						322282	1.37
					298032	0.96						359529	75.91						244392	4.11						303968	0.64						363223	2.96						355279	2.49						323199	1.54
					301177	0.16						360266	88.64						244779	6.78						304829	1.18						364021	1.24						355473	2.42						323906	0.22
					303136	2.82						360454	86.75						245173	6.88						305223	1.48						364567	0.94						356472	6.98						324784	1.25
					303193	2.25						360669	85.62						245230	9.74						305567	1.08						364951	0.81						356655	24.46						324839	1.03
					303757	2.31						360678	83.09						245918	6.47						306797	0						365284	3.14						356882	1.64						324874	2.29
					304036	4.59						362061	70.67						246296	2.89						307277	1.76						365659	1.16						358141	1.52						324976	0
					304447	0.65						362070	87.09						246975	10.54						308084	0.65						366366	0.59						358486	7.45						326456	1.02
					305503	0.51						362101	59.32						247265	6.23						309051	1.06						366683	0.82						358882	7.24						326522	1.49
					305855	2.11						362430	71.72						247352	8.97						309209	0.42						367028	0.92						359108	1.16						327988	1.55
					306390	0.84						362876	76.43						247442	8.18						310035	0.83						367254	1.04						359394	1.01						330048	0.12
					307403	5.04						362884	75.21						247992	8.06						310842	0.52						367389	1.15						360821	4.04						330676	0.81
					308586	0.17						363677	67.86						248788	4.52						311106	0.72						367882	1.32						361379	3.93						331002	1.55
					308922	0.72						364390	56.08						250296	2.04						311211	0.63						368010	0.85						361806	2.55						331424	1.19
					309495	1.64						364828	60.23						250475	6.27						311703	1.92						369073	1.06						362199	4.2						331428	0.23
					310040	1.42						365671	75.64						250578	19.41						312676	0.52						370022	2.26						363224	2						331855	1.21
					310194	3.89						365788	87.21						251349	6.99						312936	1.93						371016	0.47						363837	6.32						332281	1.53
					310255	1.2						366432	88.17						251946	5.22						315239	1.35						371067	0.47						364053	3.33						332716	2.04
					310825	0.84						367375	62.93						254148	11.86						317902	4.65						371081	0.71						364149	1.72						333151	1.88
					312493	1.61						367389	65.9						254562	5.23						319821	1.75						371255	3.18						364271	4.99						333577	1.18
					312622	2.44						367501	61.18						256149	2.22						320971	3.06						371926	1.34						364560	1.63						334003	0.69
					313345	0.96						369807	53.51						258993	56.89						322786	0.51						372506	0.61						364907	5.51						335555	1.83
					313669	1.48						370053	79.55						260190	8.05						323048	1.13						372977	0.83						364958	5.08						336619	0.34
					314101	0.66						370365	92.2						260504	1.1						323901	0.73						373352	0.94						365758	8.22						337492	3
					315210	32.68						370509	89.52						260515	6.89						325057	0.51						373910	1.65						367017	2.01						337804	2.89
					315619	1.16						370530	83.87						261558	9.46						325353	1.68						373922	2.79						367098	7.87						339253	0
					316196	1.17						370787	70.02						261711	17.17						326065	0.31						374660	1.15						368466	1.55						341597	2.51
					316340	0.32						371412	78.02						261891	4.29						326672	0.1						374680	1.06						368770	5.12						341945	1.12
					316870	0						371597	82.12						262275	5.75						327322	0.62						375465	1.41						369558	5.23						342044	0.38
					317161	0.49						373354	75.32						262455	8.43						327425	1.35						375537	1.92						369692	7.39						342707	0.48
					317715	0.84						373566	85.42						262557	8.49						328242	0						376207	2.44						369865	3.58						344676	23.87
					318596	0						374229	78.6						262614	9.75						329612	0.41						376274	1.42						369928	2.95						344861	0.47
					319255	0.48						374328	76.14						263123	6.12						329637	0.41						376462	5.46						370339	5.98						345486	0.37
					319889	0.32						374676	75.35						263399	5.28						329745	0.31						376677	2.12						370385	4.63						345743	1.02
					320012	1.3						375244	70.1						263801	7.8						329926	1.85						376686	0.35						371183	6.91						345764	1.08
					321116	2.98						376112	64.89						265212	4.34						329938	0.61						378069	1.05						371729	2.45						345908	1.45
					321197	0.33						376591	78.56						265781	2.04						329976	0.2						378078	1.89						372113	2.52						346466	0.36
					321683	0.16						376917	91.58						266290	3.37						330371	64.56						378109	2.78						372446	5.78						348781	0.87
					323812	4.29						377352	90.85						268936	5.97						331826	7.01						378438	1.64						372821	3.04						348893	0.74
					323884	0.34						377787	90.66						269957	5.01						332682	1.07						378884	1.27						373528	2.91						348907	1.36
					323958	2.52						379775	83.46						271201	5.57						333396	0.2						378892	0.8						373845	2.01						349850	0.76
					325774	0.33						380839	86.04						271398	11.43						333576	1.29						379685	0.6						374190	3.9						350494	2.06
					326636	0.66						381712	79.12						272754	10.36						333803	0.49						380836	0.35						374416	2.76						350611	0.52
					327030	1.5						381871	82.88						273285	7.45						333839	0						381678	0.11						374551	4.04						351453	0.9
					327374	1.35						383474	78.76						275195	3.39						334091	0.58						382439	1.41						375044	1.82						351891	0.64
					328604	0						384659	86.1						275306	8.97						334108	0.59						383382	0.36						375172	5.06						354406	1.39
					329084	1.81						386719	56.4						275545	7.2						335120	2.38						383396	0.73						376235	4.48						355199	2.04
					329614	0						388185	73.49						277613	5.6						335558	1.62						383508	1.38						377184	3.27						355207	3.98
					329891	1.47						388251	79.25						277839	4.31						335594	1.19						385823	0.37						378178	1.96						355653	0.85
					330858	0.18						389731	80.1						278298	6.96						335714	4.95						386381	1.39						378229	1.12						355982	1.09
					331016	0.9						389868	81.03						278538	5.85						337922	3.2						386525	1.13						378243	2.27						356013	2.6
					331842	0.93						390801	76.92						280553	8.24						338008	0.1						386546	0.37						378417	5.36						356022	0.97
					332649	0						391508	76.01						281115	8.17						338202	0.6						386803	2.46						379088	2.1						357404	0.74
					332913	1.67						392425	77.16						281394	6.16						339198	0.4						387428	0.76						379668	4.83						357413	1.24
					333018	0.55						393927	63.27						281805	4.64						339381	1.68						387613	4.09						380139	2.4						357628	1.24
					333510	2.85						394323	71.97						282861	1.96						339607	4.26						389582	6.29						380514	3.83						357816	0.83
					334482	0.34						394350	51.83						283213	9.12						340864	0.77						390245	0.12						381072	5.34						357883	1.59
					334742	3.88						395313	73.28						283748	13.27						341209	1.26						390344	0.73						381084	9.68						358553	0.35
					339433	0.7						396708	69.86						284760	6.65						341605	1.38						391260	0.87						381822	4.88						358625	2.53
					339445	0.85						398236	80.05						285943	14.2						341831	0.19						393040	0.86						381842	3.63						359410	0.99
					339483	0.17						398374	91.9						286279	4.55						343544	0.58						394490	0.12						382627	3.1						359430	0.73
					339878	0.68						398499	86.41						286852	5.9						344102	0.57						394643	0.24						382699	4.48						360168	0.82
					341333	1.87						398807	87.18						287397	7.25						344529	2.02						394802	0.73						383369	3.2						360180	1.77
					342188	0.33						399100	79.66						287551	5.51						344922	1.28						395674	0.6						383436	2.04						360738	1.05
					342877	8.68						399415	54.95						287612	32.68						345947	0.87						396739	0.99						383624	6.15						361113	1.42
					342941	0.86						399595	87.51						288182	6.7						346560	0.37						398297	2.13						383839	5.79						361584	0.35
					343121	0						400269	87.94						290324	4.11						346776	1.83						398732	2.96						383848	4.24						362164	3.09
					343309	72.34						400325	77.24						290648	8.26						346872	0.93						399699	0.37						385231	3.23						362835	0.24
					343348	0						400707	72.51						292173	6.72						346994	0.65						401759	0.48						385240	6.44						363009	0.71
					343384	0.36						401043	76.57						292582	3.3						347283	1.2						403225	0.24						385271	4.45						363023	0.24
					343636	2.43						401574	82.61						293159	4.86						347630	1.22						403291	0.12						385600	4.39						363074	0.24
					343653	1.05						402065	69.83						293303	3.98						347681	1.4						404771	0.25						386046	5.53						364068	4.86
					343705	0.52						402258	66.05						293833	5.83						348481	1.62						404908	0.38						386054	6.55						365017	1
					343865	0.51						403160	48.66						294124	6.61						349738	1.15						404963	3.16						386847	1.24						366080	7.33
					344667	2.74						403406	62.77						294678	4.18						349819	5.51						405346	5.05						387998	3.45						366208	0.85
					345105	1.19						404562	87.06						295559	6.12						351186	2.7						405841	0.13						388840	5.04						366701	0.85
					345141	1.33						406074	88.75						296218	5.93						351487	1.43						406548	0.74						389601	2.23						366836	1.33
					345261	1.84						407803	70.99						296852	7.65						352274	0.76						407465	0.85						390544	2.23						367062	0.37
					347465	0.82						410173	70.49						296975	3.75						352409	4.43						408967	1.21						390558	7.3						367407	0.48
					347551	0						411176	68.35						298079	12.53						352582	1.36						409027	0.83						390670	2.29						367724	0.75
					347745	1.14						411868	71.15						298160	6.22						352645	0.59						409363	1.29						392985	0.96						368431	0.47
					348744	0.16						412328	68.26						298646	2.16						353058	1.12						409390	0.94						393543	5.55						368806	0.61
					348927	1.13						412591	57.93						300316	2.09						353104	3.5						410353	0.23						393687	2.7						369139	0.85
					349154	0.79						412775	59.07						300778	12.73						353902	2.14						411748	1.71						393708	3.77						369523	1.33
					350413	0.63						413117	80.7						300850	10.25						354447	2.19						413276	1.43						393965	1.59						370070	2.81
					350754	1.61						414899	65.28						300924	11.87						354831	1.27						413414	2.76						394590	4.89						370868	0.63
					350758	1.76						415456	65.45						302740	9.92						355164	3.2						413539	1.03						394687	2.73						370914	1.66
					351154	6.36						415587	73.11						303601	8.72						355539	1.28						413847	3.28						394775	6.47						371325	1.01
					351380	0.63						416460	81.07						303995	16.52						356246	1.18						414134	2.7						396744	6.32						371388	1.38
					353093	0.48						416665	89.94						304339	5.83						356563	0.78						414449	0.32						397407	5.57						371561	4.77
					353651	0.5						418452	73.06						305569	3.24						356908	1.55						414629	6.34						397506	3.93						371695	1
					354078	1.56						418627	68.54						306049	0.31						357134	1.25						415293	0.63						398422	4.41						372483	2.81
					354471	0.8						419316	73.67						306579	4.12						357269	1.06						415349	8.62						400202	3.31						372787	3.59
					355496	0.99						420100	70.91						306856	6.73						357744	0.88						415731	0.97						401652	2.47						374155	0.69
					356109	1.16						420757	85.02						307823	6.61						357762	1.57						416067	1.12						401964	2.76						374236	1.77
					356325	3.57						422389	57.32						307981	9.21						357890	1.38						416598	0.68						402837	3.88						375495	2.25
					356421	1.19						423097	78.19						308807	2.31						358953	0.89						417089	0.35						403901	1.57						376295	2.88
					356543	81.61						423109	82.18						309614	7.95						359901	2.19						417282	0.34						405460	6.13						376346	0.65
					356832	0.85						423711	64.04						309878	11.17						360895	0.39						417766	0						405895	7.61						376693	0.93
					357179	1.2						423739	82.24						309983	3.96						360946	0.09						418183	0.84						406862	4.09						376982	2.7
					357230	0.68						423811	67.28						310475	11.31						360960	0.48						418429	0.36						408922	2.63						377104	4.08
					358030	2.95						424525	76.89						311667	12.39						361134	3.82						421016	0.14						410388	7.29						377200	1.98
					359289	1.5						424798	70.7						315228	8.81						361806	2.23						422020	0.98						410454	16.48						377416	0.83
					359370	11.57						425200	73.88						317190	6.95						362386	0.76						422217	0.14						411934	1.24						378029	0.27
					360738	0.93						425373	65.5						318409	3.45						362857	0.75						422713	0.56						412071	2.41						379054	1.36
					361042	2.19						426296	61.87						319354	4.11						363232	1.62						423123	1.27						412126	3.22						379447	0.8
					361829	4.72						426641	82.18						319507	3.05						363790	1.07						423775	0.14						412509	8.86						379874	0.39
					361963	5.66						427038	77.05						319930	7.43						363802	2.41						424785	2.21						413004	5.98						380432	0.65
					362136	5.13						427107	75.58						320077	10.23						364540	5.17						425584	0.26						413711	3.39						382145	0.14
					362199	10.98						427302	69.57						320314	3.83						364560	1.45						426490	0.49						414628	1.07						382371	25.96
					362610	2.14						427893	81.82						320659	26.16						365345	0.76						426950	0.48						416130	1.93						382767	0.81
					362656	29.66						429096	77.08						320794	1.82						365417	1.88						427213	1.92						416190	4.09						383112	0.8
					363454	1.34						429707	59.55						320932	1.72						366087	2.02						427397	0.12						416526	7.28						384368	0.27
					363999	7.39						429770	66.2						321683	9.61						366154	1.24						427739	0.57						416553	4.48						384595	0.78
					364383	0.94						431337	62.76						322461	8.57						366342	6.4						429522	2.87						417516	1.31						384778	0.13
					364716	2.11						432039	54.17						323317	3.11						366557	5.04						430079	1.35						418911	2.36						385472	3.01
					365091	0.31						433148	81.27						324004	10.2						366566	0.67						431083	4.39						420439	5.06						385794	2.3
					365798	2.6						435286	71.47						324634	5.25						367950	0.38						431288	1.09						420577	4.96						386268	0.26
					366115	1.15						437359	57.41						325393	6.55						367959	2.8						433075	1.28						420702	4.4						388771	4.68
					366460	3.6						437719	79.73						325456	3.25						367990	3.25						433250	1.31						421010	4.46						388891	3.85
					366686	1.29						439014	75.39						325585	6.43						368319	1.73						433939	0.44						421297	7.03						388927	0.41
					366821	0.71						441955	92.73						325616	5.98						368765	0.96						434723	0.33						421612	0.39						389365	2.77
					367314	1.72						444421	71.04						325972	17.51						368773	0.38						435380	0.78						421792	6.45						390377	2.77
					367442	1.28						446170	88.06						326178	1.5						369566	0.38						437013	0.65						422522	8.69						390394	1.61
					368505	1.19						447170	80.84						326619	8.77						371917	0.77						437733	0.21						422904	4.62						390646	0.26
					370448	3.36						449190	60.2						326820	4.89						372355	0.86						438335	1.49						423240	4.93						390682	1.19
					370499	0.15						449585	64.26						327226	2.79						373197	0.56						438435	0						423771	4.41						390909	0.39
					370513	0.3						450479	83.65						327770	7.2						373314	1.91						439149	0.44						424262	4.61						391089	1.94
					370686	5.79						451207	48.62						327824	9.83						373958	0.85						439824	0.44						424455	4.43						391153	1.24
					371357	1.7						451759	5.34						327950	11.5						374901	0.95						439997	1.1						424940	6.35						391210	2.23
					371937	0.77						452296	66.49						328112	8.15						374915	0.28						440920	0.11						425357	2.38						391861	1.55
					372408	3.34						452737	67.56						328633	9.54						375027	0.88						441265	0.33						428190	2.09						392717	0.7
					372783	1.06						453178	64.92						328821	3.99						377329	0.28						441661	2.22						429194	3.95						394569	0.44
					373341	1.21						453619	67.8						328976	7.88						377887	0.37						441730	1.69						429391	2.59						394607	1.3
					373353	2.57						454060	68.97						329112	7.81						378031	0.74						441925	0.68						429887	6.85						394619	1.42
					374091	3.09						454501	63.28						329453	6.78						378052	0.09						442120	1.13						430297	4.94						396541	0.54
					374111	1.11						455159	77.03						329565	4.25						378309	2.02						442516	1.27						430949	1.59						396727	5.1
					374896	5.24						456811	81.53						329999	12.3						378934	0.66						443719	0.96						431959	4.65						397177	4.57
					374968	3.08						457820	72.22						330307	11.27						379119	0.57						444325	0.35						432758	3.81						397570	0.69
					375638	2.37						458546	77.65						330433	11.7						381089	2.76						444331	2.41						433664	5.28						397764	0.28
					375705	1.82						458900	65.75						330841	5.6						381752	0.55						444394	0.71						434124	5.94						397888	1.1
					375893	35.4						459623	58.72						331192	11.62						381851	1.57						445935	0.11						434386	4.17						398455	2.08
					376108	12.43						460543	70.63						332699	5.36						382199	0.65						446109	0.34						434570	1.2						398614	0.54
					376117	1.14						461229	85.2						333380	5.84						382558	0.09						446785	1.59						434912	5.17						399018	0.55
					377501	5.27						461458	79.26						333486	13.87						382768	0.83						447292	0.88						436695	6.75						399636	0.27
					377510	4.86						461598	86.39						334537	9.4						384542	1.1						447340	0.54						437252	1.22						401411	1
					377541	2.32						462290	67.58						335297	9						385993	0.36						449253	0.31						438256	8.67						401502	0.55
					377870	0.98						463241	84.5						335313	8.55						386146	0.46						449527	0.52						438461	3.41						401658	0.83
					378316	11.36						464067	74.43						336047	7.12						386305	0.46						450172	1.71						440248	2.92						402106	0.68
					378324	1.83						464160	84.76						337131	8.62						387178	3.69						450973	4.1						440423	2.43						402241	0.68
					379117	3.62						464637	61.87						337859	6.4						388242	1.19						451463	0.73						441112	6.23						402586	0.28
					380223	0.77						464973	81.67						338378	11.34						390230	2.89						452472	1.07						441896	2.46						402823	0.69
					380661	1.54						465843	83.48						338837	6.07						390665	2.29						453150	0						442553	6.21						403838	0.41
					381414	0.15						465929	66.31						340291	2.9						391100	2.06						453198	0.21						444186	1.8						404071	0.14
					382175	13						466725	79.65						340543	6.67						391535	1.89						453552	0.11						444906	4.59						406741	2.72
					383118	0.63						467199	73.3						340636	19.19						391861	0.62						453737	0.53						445508	5.17						408158	0.42
					383132	1.1						467304	74.11						340804	6.16						392492	0.35						454250	0.21						445608	6.17						408772	0.56
					383245	1.81						468075	61.17						340885	2.81						394552	0.35						454275	0.32						446322	2.97						409188	0.57
					385561	0.49						469471	73.15						340930	3.49						396018	0.53						454397	0.11						446997	6.56						409455	0.99
					386119	1.31						469479	77.83						342097	6.56						396084	0.35						454697	1.55						447170	2.85						410138	0.14
					386263	1.95						469806	67.61						343680	20.35						397564	0.44						455195	0.53						448093	3.4						411758	0.58
					386284	0.16						470138	78.53						343809	5.41						397701	1.33						455881	0.43						448438	2.33						412946	0.43
					386541	0.33						470982	53.05						344960	22.44						398139	6.46						456110	0.43						448834	4.17						414030	0.41
					387166	1.08						471074	79.78						345089	8.24						398634	0.44						456250	0.54						448903	1.62						414326	1.54
					387351	1.08						471498	60.67						345471	9.07						399341	0.97						456946	0.32						449098	1.64						415101	0.71
					389320	2.42						472289	67.99						346802	5.22						400258	0.61						457897	1.34						449293	1.75						415156	0.14
					389983	0.31						472799	74.55						347252	4.15						401760	0.7						458816	0.92						449689	2						415645	0.14
					390082	2.56						473783	80.84						347920	5.97						401820	0.95						459293	1.3						450892	1.62						416295	0.28
					390430	0.47						474398	84.19						348016	6.29						402156	0.96						459629	0.6						451498	1.34						416398	0.7
					390789	0.31						475807	60.18						348361	4.51						402183	0.61						460026	0.24						451504	4.83						417168	0.28
					390999	0.32						478235	73.05						350464	9.26						402443	0.78						460499	0.97						451567	1.55						417591	0.56
					391873	0						480324	69.83						350620	3.89						404541	1.61						460585	2.89						453108	2.27						417744	0.42
					392779	1.63						480669	70.52						350711	3.79						406069	0.92						461381	0.75						453282	1.99						418689	0.7
					394229	0						480867	81.37						351240	9.97						406207	0.82						461855	0.5						453958	2.94						419909	0.28
					394382	0.33						481123	62.84						352485	7.61						406332	0.82						461960	1.81						454465	1.9						421949	0.97
					394541	0						481582	68.77						353103	5.17						406640	0.82						462731	0.5						454513	2.47						422236	0.14
					395413	0.65						481624	82.19						353507	12.47						406927	4.72						464135	0.24						456426	2.27						422728	1.37
					396477	0.98						482066	60.72						353666	6.68						407167	0.8						464144	1.51						456700	2.67						422833	0.55
					397694	3.75						482302	83.02						354233	4.4						407242	0.24						464462	0.75						457345	6.09						423097	0.54
					398089	0.38						482595	73.94						354357	5.44						407422	12.38						464794	2.11						458145	5.86						423904	0.39
					400107	0.21						483034	68.16						354551	8.56						408146	2.74						465284	0.75						458635	3.73						424730	0.66
					401105	0.44						483580	62.83						354944	2.75						408528	0.73						465638	2.01						459644	7.5						424888	1.62
					402853	1.15						483889	72.62						355524	11.72						408864	1.22						465650	0.38						460322	2.57						425855	1.47
					405320	1.58						484097	74.67						355710	55.97						409395	2.06						465730	0.25						460370	1.32						426662	0.41
					408261	0.76						484366	65.88						357648	3.17						409887	0.65						466154	0.64						460724	0.97						427142	1.26
					409556	0.33						485143	83.91						357660	3.17						410080	0.32						466945	0.61						460909	3.55						428372	0.85
					409916	1.07						485374	69.72						357698	4.17						410563	0.4						467455	2.3						461422	4.48						428716	0.28
					412062	1.03						485717	50.48						358093	1.59						410980	0.39						469051	0.12						461447	1.5						429236	0.27
					413195	3.48						486961	63.72						359548	8.89						411226	1.51						469611	0.64						461569	1.49						430097	0.27
					413589	0.71						487641	81.51						360404	5.13						413598	0.96						470014	0.63						461869	6.57						431911	0.4
					414127	2.31						487915	74.39						361055	8.42						414504	0.55						470460	0.86						462367	0.93						431985	4.41
					415235	0.3						488263	84.35						361100	11.6						415705	3.7						472888	0.75						463053	3.61						432057	0.4
					416802	0.42						489061	74.14						361164	6.1						417428	0.39						474977	2.06						463282	1.7						432516	0.53
					417663	1.93						489628	43.62						361344	4.68						418080	0.08						475322	0.24						463422	1.73						434185	1.67
					418533	1.99						489838	75.47						361607	3.68						419089	1.2						475520	0.62						464118	1.91						434671	0
[truncated: 761 more rows]
[truncated: 12 more columns]

## Sheet: Tab. S4
program	strand	region*	position of transcription start/end	p-value /Score /ΔG
Sapphire	+	57-85	92	0,000475
Sapphire	+	67-95	102	0,000246
Sapphire	+	362-390	397	0,000575
Sapphire	+	531-559	566	0,0002
ProPr 2.0	+	496-567	571	1
FindTerm	+	608-649	641	-19.4
Sapphire	+	719-747	754	0,000305
FindTerm	-	793-825	819	-9.3
Sapphire	+	1186-1214	1221	0,000958
FindTerm	-	1432-1470	1462	-9.2
Sapphire	+	2582-2610	2617	0,000758
Rnamotif	+	2837-2880	2872	-7.30
Sapphire	+	2858-2886	2893	0,000603
Sapphire	+	3739-3767	3774	0,000874
FindTerm	-	3731-3761	3753	-9.7
Rnamotif	-	3727-3771	3755	-7.6
Sapphire	+	4367-4395	4402	0,000163
Sapphire	+	4375-4403	4410	0,000545
both	+	4470-4519	4460	-7.30
ProPr 2.0	+	4530-4601	4601	0.96
Sapphire	+	4632-4660	4667	0,000451
Sapphire	+	4761-4789	4796	0,000811
Sapphire	+	4784-4812	4819	0,000174
FindTerm	-	4891-4939	4931	-15.7
Erpin	-	4892-4944	4937	-7.1
FindTerm	-	4993-5037	5029	-15.7
Erpin	-	4894-4946	4939	-7.7
*relative to the MhoVI-gene-cassette
promotors
terminators

## Sheet: Tab. S5
	mobile genetic elements					RM systems/MTases
Isolat	ICEHo-I	ICEHo-II	ISHom-1	MHoV-1	tet(M)	dam1	solitary dam2	RM.dam2-DpnII	RM.dam3-dcm8	dcm1	RM.dcm2-Sau3AI	dcm3	RM.dcm4 Eco47II	dcm5A	dcm5B	RM.dcm6/7 HhalI	RM.MhoVI	RM total	solitary MTases total
16753VA	0	2	0	1	1	0	0	0	0	0	0	0	0	0	1	1	1	2	1
2740	0	4	0	3	0	0	0	1	0	0	0	0	0	0	1	0	1	2	1
727J	0	1	0	0	0	0	1	0	0	0	0	0	0	0	1	0	1	1	2
1014VA	4	0	0	0	0	0	0	0	1	1	0	0	0	0	1	0	1	2	2
1021J	0	0	0	2	0	0	0	0	0	0	0	0	1	0	1	0	1	2	1
10428U	0	1	0	0	0	0	0	0	1	0	0	0	0	0	1	0	1	2	1
1627	0	0	0	1	0	0	0	0	1	0	0	0	0	0	1	0	1	2	1
6148VA	0	0	0	4	0	0	1	0	0	0	0	0	0	0	0	1	1	2	1
9840U	1	0	0	3	0	0	1	0	0	1	0	0	0	0	1	0	1	1	3
4518VA	0	0	0	0	0	1	0	0	0	0	0	0	0	0	0	0	0	0	1
8958VA	0	0	0	0	0	0	0	1	0	0	1	0	0	1	0	1	0	3	1
VO31120	0	0	0	0	0	0	0	0	1	0	0	1	0	0	1	0	0	1	2
PG21	0	0	0	0	0	1	1	0	0	0	0	0	1	0	1	0	0	1	3
7316U	0	0	1	0	0	0	0	0	0	0	0	0	0	0	0	0	0	0	0
18847VA	1	0	0	0	0	0	1	0	0	1	0	0	0	1	0	1	0	1	3
21127VA	3	0	0	0	4	0	0	0	1	1	0	0	0	1	1	1	0	2	3
FBG	4	0	5	0	0	0	1	0	1	1	0	0	0	1	0	0	0	1	3
12256U	1	3	0	0	0	1	1	0	0	1	1	0	0	0	1	0	0	1	4
